# Supplementary material for: Human pleural fluid triggers global changes in the transcriptional landscape of Acinetobacter baumannii as an adaptive response to stress
Source: Sci Rep. 2019 Nov 21;9:17251. doi: 10.1038/s41598-019-53847-2 (PMC6872806; doi:10.1038/s41598-019-53847-2)
Supplement: Supplementary file 2 — Table Supplementary 1 (S1) [file 41598_2019_53847_MOESM2_ESM.xlsx]

## Sheet: Table_S1_sorted_withHeader
gene id	gene name	foldChange (LB+PF vs. LB)	log2FoldChange (LB+PF vs. LB)	pval	padj	Description
AbA118F_0001		0.267806	-1.90074	0.384094	0.445403	16S ribosomal RNA
AbA118F_0002		2.31602	1.21165	4.47e-06	1.14187e-05	tRNA-Ile
AbA118F_0003		3.09451	1.62971	1.23552e-05	2.97567e-05	tRNA-Ala
AbA118F_0004		0.179168	-2.48061	0.288199	0.346583	23S ribosomal RNA
AbA118F_0005		9.31525	3.21959	0.062228	0.0884542	5S ribosomal RNA
AbA118F_0006		0.940416	-0.0886287	0.837437	0.869636	hypothetical protein
AbA118F_0007		1.68687	0.754345	0.000702981	0.00137563	Abortive infection bacteriophage resistance protein
AbA118F_0008		3.01858	1.59387	0.000449088	0.000905858	Transcriptional regulator, AcrR family
AbA118F_0009		1.7611	0.816473	1.7756e-07	5.3419e-07	Transcriptional regulator, AraC family
AbA118F_0010		4.17719	2.06253	1.7935e-19	1.48953e-18	Oxidoreductase, aldo/keto reductase family
AbA118F_0011		0.804795	-0.313308	0.0479591	0.0699997	hypothetical protein
AbA118F_0012		0.646483	-0.629315	7.47131e-05	0.000165003	hypothetical protein
AbA118F_0013		1.07935	0.110159	0.508303	0.570369	Permease of the drug/metabolite transporter (DMT) superfamily
AbA118F_0014		1.08337	0.115531	0.582189	0.641277	LysR family transcriptional regulator
AbA118F_0015		4.16239	2.05741	3.25237e-37	9.20551e-36	putative MFS-type transporter YnfM
AbA118F_0016		2.32015	1.21422	3.28649e-07	9.55433e-07	hypothetical protein
AbA118F_0017		1.31592	0.396073	0.00663382	0.0112514	Gfa-like protein
AbA118F_0018		2.71176	1.43923	1.50027e-18	1.15642e-17	SAM-dependent methyltransferase
AbA118F_0019		1.99194	0.994176	9.37129e-13	4.51712e-12	Amine oxidase, flavin-containing
AbA118F_0020		2.47895	1.30973	0.278692	0.336788	hypothetical protein
AbA118F_0021		1.34897	0.431861	0.00241211	0.00434524	Pirin
AbA118F_0022		1.41027	0.495969	0.00312421	0.0055545	Nicotinamidase family protein YcaC
AbA118F_0023		1.51734	0.601548	3.07318e-05	7.01931e-05	Transcriptional regulator, LysR family
AbA118F_0024		2.07132	1.05055	0.00693346	0.0117147	Succinate-semialdehyde dehydrogenase [NAD(P)+]
AbA118F_0025		8.21761	3.03872	0.024352	0.0375414	Gamma-aminobutyrate:alpha-ketoglutarate aminotransferase
AbA118F_0026		1.60938	0.686502	7.57516e-06	1.88739e-05	Transcriptional regulator GabR of GABA utilization (GntR family with aminotransferase-like domain)
AbA118F_0027		4.42004	2.14406	0.023129	0.0358277	gamma-aminobutyrate (GABA) permease
AbA118F_0028		1.67379	0.743119	0.00386672	0.00679943	Transcriptional regulator
AbA118F_0029		1.51291	0.597328	0.0146372	0.0234753	Branched-chain amino acid transport protein azlC
AbA118F_0030		1.01978	0.0282643	0.948491	0.962639	Putative inner membrane protein
AbA118F_0031		8.31479	3.05568	2.78691e-48	1.47166e-46	Single-stranded DNA-binding protein
AbA118F_0032		3.02516	1.59701	4.57589e-29	7.35886e-28	Inner membrane transport protein YajR
AbA118F_0033		3.02489	1.59688	4.12842e-12	1.88957e-11	Integral membrane protein
AbA118F_0034		2.49531	1.31922	4.94239e-12	2.23895e-11	Thiaminase II, salvage of thiamin pyrimidine moiety, TenA subgroup
AbA118F_0035		2.80762	1.48935	1.73354e-13	8.96676e-13	GlpM protein
AbA118F_0036		1.32179	0.402489	0.0972457	0.132075	Protein of unknown function DUF1304
AbA118F_0037		0.814158	-0.296619	0.0377885	0.0560804	Putative oxidoreductase
AbA118F_0038		1.20183	0.265233	0.0722811	0.10096	Transcriptional regulator, AcrR family
AbA118F_0039		18.7241	4.22682	6.35587e-154	2.24871e-150	Excinuclease ABC subunit A
AbA118F_0040		1.71683	0.779745	1.2077e-06	3.33035e-06	GGDEF domain protein
AbA118F_0041		0.773227	-0.371036	0.143104	0.186689	33-36 kDa outer membrane protein
AbA118F_0042		1.34723	0.430001	0.00231325	0.00418848	High-affinity choline uptake protein BetT
AbA118F_0043		0.744285	-0.426072	0.0172942	0.0274135	Potassium channel protein
AbA118F_0044		2.375	1.24793	0.0218568	0.0340509	Acetate permease ActP (cation/acetate symporter)
AbA118F_0045		2.88347	1.52781	0.011973	0.0194851	Inner membrane protein YjcH, clustering with ActP
AbA118F_0046		2.27604	1.18653	1.38129e-07	4.19846e-07	Two-component system sensor histidine kinase
AbA118F_0047		1.07828	0.108736	0.590567	0.648891	hypothetical protein
AbA118F_0048		1.83612	0.876663	5.7021e-10	2.15535e-09	Transcriptional regulator, LuxR family
AbA118F_0049		2.05447	1.03877	1.25839e-06	3.45934e-06	FMN reductase
AbA118F_0050		1.85554	0.891842	0.00330476	0.00585197	Coenzyme F420-dependent N5,N10-methylene tetrahydromethanopterin reductase
AbA118F_0051		1.82486	0.867784	4.65721e-06	1.18626e-05	Transcriptional regulator, AsnC family
AbA118F_0052		1.14827	0.199466	0.332698	0.392231	Isochorismatase
AbA118F_0053		0.900819	-0.150691	0.457121	0.520198	Acetyl-CoA synthetase
AbA118F_0054		1.73843	0.797782	1.20842e-07	3.70162e-07	hypothetical protein
AbA118F_0055		1.68608	0.753671	1.37472e-07	4.18568e-07	hypothetical protein
AbA118F_0056		3.02729	1.59803	6.30597e-20	5.42835e-19	putative methyltransferase
AbA118F_0057		2.14676	1.10216	2.55497e-13	1.2932e-12	3-deoxy-D-manno-octulosonic acid transferase
AbA118F_0058		2.24826	1.16881	5.42591e-06	1.37023e-05	Xenobiotic reductase B
AbA118F_0059		3.03456	1.60149	2.02206e-17	1.43945e-16	Transcriptional regulator, ArsR family
AbA118F_0060		3.53361	1.82114	1.74111e-28	2.62129e-27	Peptide chain release factor 2
AbA118F_0061		1.01821	0.0260346	0.810963	0.845371	hypothetical protein
AbA118F_0062		2.71892	1.44303	1.74178e-22	1.82861e-21	Single-stranded-DNA-specific exonuclease RecJ
AbA118F_0063		1.43171	0.517737	0.000259484	0.000541307	Pyridoxamine 5'-phosphate oxidase
AbA118F_0064		1.49863	0.583648	2.49127e-05	5.7571e-05	Phosphoglucosamine mutase
AbA118F_0065		4.47471	2.16179	5.03566e-19	4.04913e-18	Inosine-5'-monophosphate dehydrogenase
AbA118F_0066		3.30885	1.72633	8.46785e-22	8.31691e-21	Ferredoxin
AbA118F_0067		2.68196	1.42329	1.87445e-17	1.34519e-16	MBL-fold metallo-hydrolase superfamily
AbA118F_0068		2.05813	1.04133	1.11865e-12	5.34835e-12	Ferrichrome-iron receptor
AbA118F_0069		2.88504	1.52859	1.09974e-22	1.17906e-21	Putative transmembrane protein
AbA118F_0070		1.83997	0.879682	2.56124e-07	7.55139e-07	Hypothetical protein
AbA118F_0071		2.62958	1.39483	1.31985e-09	4.83901e-09	Dihydrolipoamide acetyltransferase component of pyruvate dehydrogenase complex
AbA118F_0072		2.0505	1.03598	0.000104391	0.000227144	Pyruvate dehydrogenase E1 component
AbA118F_0073		1.50222	0.587098	3.17294e-05	7.23783e-05	Peptidase, M23/M37 family
AbA118F_0074		1.55749	0.639224	6.41844e-05	0.000143	Zn-ribbon-containing RNA-binding protein
AbA118F_0075		4.30488	2.10597	5.48385e-46	2.51972e-44	UDP-3-O-[3-hydroxymyristoyl] N-acetylglucosamine deacetylase
AbA118F_0076		1.49192	0.577169	2.96396e-05	6.80059e-05	Cell division protein FtsZ
AbA118F_0077		2.43025	1.28111	6.51612e-20	5.59564e-19	Cell division protein FtsA
AbA118F_0078		2.75835	1.46381	2.08485e-24	2.45817e-23	Cell division protein FtsQ
AbA118F_0079		2.1175	1.08237	1.60902e-14	9.10834e-14	D-alanine--D-alanine ligase
AbA118F_0080		3.15257	1.65653	1.56831e-27	2.25556e-26	UDP-N-acetylmuramate--L-alanine ligase
AbA118F_0081		3.81806	1.93284	9.05186e-41	3.30159e-39	UDP-N-acetylglucosamine--N-acetylmuramyl- (pentapeptide) pyrophosphoryl-undecaprenol N-acetylglucosamine transferase
AbA118F_0082		2.03855	1.02754	1.04176e-12	4.99422e-12	Glutathione synthetase
AbA118F_0083		2.64278	1.40206	3.65204e-09	1.28057e-08	Hypothetical protein
AbA118F_0084		3.5699	1.83589	4.37648e-18	3.26667e-17	Ferrichrome-iron receptor
AbA118F_0085		2.56786	1.36057	1.23101e-21	1.18998e-20	hypothetical protein
AbA118F_0086		3.91727	1.96985	9.48611e-38	2.72861e-36	Orotate phosphoribosyltransferase
AbA118F_0087		1.6183	0.694478	1.87186e-06	5.02095e-06	Exodeoxyribonuclease III
AbA118F_0088		2.81731	1.49432	2.72335e-23	3.04912e-22	Glutathione-dependent thiol reductase
AbA118F_0089		2.73058	1.44921	1.13813e-17	8.33684e-17	Hypothetical protein
AbA118F_0090		1.0641	0.0896344	0.505566	0.567479	Esterase
AbA118F_0091		1.47968	0.565282	0.000512466	0.00102725	GGDEF domain protein
AbA118F_0092		3.01921	1.59417	6.05026e-29	9.64226e-28	Cytochrome c-type biogenesis protein DsbD, protein-disulfide reductase
AbA118F_0093		2.55985	1.35606	6.85285e-22	6.77246e-21	Hypothetical protein
AbA118F_0094		2.92755	1.54969	2.18795e-27	3.07181e-26	Hypothetical protein
AbA118F_0095		1.34638	0.429085	0.00231736	0.00419162	Ribosome-associated inhibitor A
AbA118F_0096		3.33188	1.73634	8.51471e-08	2.65419e-07	Uricase (urate oxidase)
AbA118F_0097		5.39014	2.43032	2.04325e-07	6.08505e-07	2-oxo-4-hydroxy-4-carboxy-5-ureidoimidazoline (OHCU) decarboxylase
AbA118F_0098		1.69553	0.761739	0.00822058	0.0136418	5-hydroxyisourate hydrolase
AbA118F_0099		2.02454	1.0176	4.72123e-07	1.35362e-06	proton symporter, NAT/NCS2-family
AbA118F_0100		1.92188	0.942515	0.000378251	0.000771772	Nucleoside-binding outer membrane protein
AbA118F_0101		5.98003	2.58015	1.76285e-16	1.15714e-15	putative oxidoreductase
AbA118F_0102		2.13874	1.09676	1.87818e-11	8.0938e-11	Allantoicase
AbA118F_0103		2.44043	1.28713	4.63192e-14	2.52119e-13	Ureidoglycolate lyase
AbA118F_0104		5.26174	2.39554	8.58269e-41	3.16308e-39	Dehydrogenases with different specificities (related to short-chain alcohol dehydrogenases)
AbA118F_0105		1.1471	0.197989	0.3194	0.378445	Hypothetical protein
AbA118F_0106		22.259	4.47632	4.85254e-39	1.51932e-37	Topoisomerase IV subunit B
AbA118F_0107		20.9922	4.39178	4.37166e-117	5.98978e-114	Esterase YqiA
AbA118F_0108		3.75212	1.90771	1.84494e-39	5.98844e-38	hypothetical protein
AbA118F_0109		2.46945	1.30419	0.00065869	0.00129325	hypothetical protein
AbA118F_0110		2.79025	1.4804	0.00119211	0.00226027	hypothetical protein
AbA118F_0111	pgLAb	2.69491	1.43024	6.46996e-10	2.43001e-09	Hypothetical protein
AbA118F_0112		4.03642	2.01308	7.27499e-12	3.24168e-11	hypothetical protein
AbA118F_0113		0.493321	-1.0194	1.67671e-12	7.88856e-12	hypothetical protein
AbA118F_0114		1.9212	0.942008	8.58143e-11	3.47381e-10	hypothetical protein
AbA118F_0115	vgrG_1	1.97247	0.980002	1.74929e-06	4.74253e-06	PUTATIVE VGR-RELATED PROTEIN (VgrG1)
AbA118F_0116		1.89445	0.921782	2.56985e-09	9.1195e-09	Periplasmic thiol:disulfide oxidoreductase DsbB, required for DsbA reoxidation
AbA118F_0117		2.29458	1.19823	6.95675e-17	4.72418e-16	Glutamate--cysteine ligase
AbA118F_0118		1.39271	0.477891	0.00108482	0.00206571	hypothetical protein
AbA118F_0119		1.37078	0.454994	0.0014048	0.00263531	hypothetical protein
AbA118F_0120		1.95785	0.969274	7.64077e-12	3.39611e-11	Putative inner membrane protein
AbA118F_0121		1.9858	0.989717	4.22171e-12	1.92977e-11	Methionine aminotransferase, Glutamine-dependent 2-keto-4-methylthiobutyrate transaminase
AbA118F_0122		1.60287	0.680656	4.3062e-06	1.10401e-05	Na+-driven multidrug efflux pump
AbA118F_0123		0.812139	-0.300201	0.0350953	0.0523471	Putative short-chain dehydrogenase
AbA118F_0124		1.28325	0.359808	0.0178341	0.0282187	Transcriptional regulator, AcrR family
AbA118F_0125		0.853395	-0.228714	0.11132	0.149072	Phosphate regulon transcriptional regulatory protein PhoB (SphR)
AbA118F_0126		1.32972	0.411118	0.00506138	0.00873521	Phosphate regulon sensor protein PhoR (SphS)
AbA118F_0127		0.948739	-0.075917	0.598775	0.657338	Secretory lipase precursor
AbA118F_0128		2.20681	1.14197	2.3238e-11	9.91748e-11	Phosphatidylserine decarboxylase
AbA118F_0129		2.40642	1.26689	3.71291e-07	1.07675e-06	Thiosulfate sulfurtransferase, rhodanese
AbA118F_0130		2.81966	1.49552	1.30151e-25	1.63669e-24	Nicotinate phosphoribosyltransferase
AbA118F_0131		2.2535	1.17216	1.2344e-05	2.97501e-05	AnkB protein
AbA118F_0132		2.17206	1.11906	2.27654e-13	1.15724e-12	Catalase KatE
AbA118F_0133		2.2454	1.16697	4.00127e-13	1.99951e-12	D-aminoacyl-tRNA deacylase
AbA118F_0134		4.89222	2.29049	2.15255e-56	1.58661e-54	Superfamily II DNA and RNA helicases
AbA118F_0135		11.7943	3.56002	7.22283e-45	3.11639e-43	hypothetical protein
AbA118F_0136		2.14831	1.1032	8.08347e-15	4.68841e-14	Phosphoserine phosphatase
AbA118F_0137		2.56732	1.36026	3.23473e-22	3.33658e-21	hypothetical protein
AbA118F_0138		2.91209	1.54205	6.45322e-17	4.39913e-16	3,4-dihydroxy-2-butanone 4-phosphate synthase
AbA118F_0139		2.57136	1.36253	2.55602e-07	7.5423e-07	6,7-dimethyl-8-ribityllumazine synthase
AbA118F_0140		2.85634	1.51417	9.10126e-06	2.24236e-05	Transcription termination protein NusB
AbA118F_0141		3.10521	1.63469	3.3396e-21	3.1508e-20	Thiamine-monophosphate kinase
AbA118F_0142		3.71229	1.89231	9.29421e-37	2.60976e-35	Phosphatidylglycerophosphatase A
AbA118F_0143		2.61229	1.38531	1.35837e-22	1.44757e-21	N-acetylglucosamine-1-phosphate uridyltransferase
AbA118F_0144		2.33742	1.22491	2.656e-18	2.01219e-17	Glutamine--fructose-6-phosphate aminotransferase [isomerizing]
AbA118F_0145		2.01241	1.00892	7.75182e-12	3.43683e-11	Glutamate racemase
AbA118F_0146		2.90139	1.53674	6.57463e-21	6.10526e-20	Hydrolase, haloacid dehalogenase-like family
AbA118F_0147		1.46073	0.546689	0.00756341	0.0126701	hypothetical protein
AbA118F_0148		5.01568	2.32645	8.98625e-23	9.6931e-22	Formiminoglutamase (HutG)
AbA118F_0149		3.29687	1.7211	6.07224e-13	2.98798e-12	Imidazolonepropionase (HutI)
AbA118F_0150		3.90261	1.96444	1.5385e-11	6.65428e-11	Histidine transport protein (permease)
AbA118F_0151		4.41795	2.14338	1.67687e-14	9.46217e-14	Histidine ammonia-lyase (HutH)
AbA118F_0152		4.48222	2.16421	3.89603e-22	3.91595e-21	Urocanate hydratase
AbA118F_0153		4.55651	2.18793	3.34402e-32	6.87857e-31	Stresses-induced protein Ves (HutD)
AbA118F_0154		4.38734	2.13335	2.86017e-32	5.95252e-31	Histidine utilization repressor (HutC)
AbA118F_0155		0.626074	-0.675594	0.000143278	0.000307595	O-antigen acetylase
AbA118F_0156	zigA	3.82531	1.93558	7.58988e-20	6.45505e-19	Metal chaperone, involved in Zn homeostasis (ZigA)
AbA118F_0157	zrlA	2.16234	1.11259	2.17943e-07	6.47423e-07	ZrlA
AbA118F_0158		1.47062	0.55642	0.0394791	0.0583934	Aromatic amino acid transport protein AroP
AbA118F_0159		1.42639	0.512365	0.0211299	0.0330055	Fumarylacetoacetase
AbA118F_0160		1.47317	0.558922	0.00702553	0.0118646	Maleylacetoacetate isomerase Glutathione S-transferase, zeta
AbA118F_0161		1.11289	0.154311	0.489409	0.550916	Glyoxalase family protein
AbA118F_0162		3.12983	1.64608	2.9656e-29	4.81297e-28	Transcriptional regulator, IclR family
AbA118F_0163		1.84399	0.882828	9.19805e-05	0.000201311	4-hydroxyphenylpyruvate dioxygenase
AbA118F_0164		3.52423	1.81731	6.9425e-19	5.5073e-18	Uncharacterized protein YbbK
AbA118F_0165		2.9464	1.55895	7.29836e-10	2.73534e-09	Multidrug resistance protein
AbA118F_0166		1.76579	0.820311	1.30964e-07	3.99783e-07	putative sodium-dependent transporter YocS
AbA118F_0167		2.32047	1.21442	2.67747e-16	1.73674e-15	Nicotinamidase
AbA118F_0168		3.27479	1.7114	1.1197e-33	2.60626e-32	4-hydroxy-tetrahydrodipicolinate synthase
AbA118F_0169		3.60544	1.85017	3.93827e-38	1.16113e-36	hypothetical protein
AbA118F_0170		2.31737	1.21249	6.03239e-18	4.45566e-17	Phosphoribosylaminoimidazole-succinocarboxamide synthase
AbA118F_0171		1.74964	0.807056	0.0217793	0.033975	Hypothetical protein
AbA118F_0172		1.37442	0.458822	0.00281962	0.00504338	Putative transport
AbA118F_0173		2.46273	1.30026	1.39923e-19	1.16482e-18	Replication-associated recombination protein RarA
AbA118F_0174		1.39337	0.478582	0.00110899	0.00210834	PQQ-dependent oxidoreductase, gdhB family
AbA118F_0175		6.14138	2.61856	3.97546e-55	2.70485e-53	UPF0260 protein YcgN
AbA118F_0176		1.3687	0.452805	0.210022	0.263495	UPF0391 membrane protein YtjA
AbA118F_0177		1.35861	0.442132	0.00159621	0.00296606	Dienelactone hydrolase family protein
AbA118F_0178		1.68752	0.754901	0.000174773	0.000370933	HIT family hydrolase
AbA118F_0179		5.6978	2.51041	1.33541e-31	2.61032e-30	A/G-specific adenine glycosylase
AbA118F_0180		2.66912	1.41636	3.11536e-16	2.01134e-15	Peptidase, M23/M37 family
AbA118F_0181		3.94673	1.98066	8.23812e-17	5.5517e-16	hypothetical protein
AbA118F_0182		3.40687	1.76845	3.85599e-30	6.65488e-29	DNA-3-methyladenine glycosylase
AbA118F_0183		2.68171	1.42315	1.10924e-07	3.42154e-07	Cinnamyl alcohol dehydrogenase/reductase Alcohol dehydrogenase
AbA118F_0184		1.54974	0.632025	1.87136e-05	4.39926e-05	DNA-binding transcriptional regulator, MocR family
AbA118F_0185		3.46297	1.79201	5.37343e-08	1.70964e-07	Hypothetical protein
AbA118F_0186		1.70896	0.773119	1.79867e-06	4.85408e-06	Cyn operon transcriptional activator
AbA118F_0187		4.0708	2.02531	2.51088e-26	3.31474e-25	Methylglyoxal reductase, 2,5-didehydrogluconate reductase
AbA118F_0188		4.5273	2.17865	9.36887e-41	3.38235e-39	Inner membrane transport protein YdhP
AbA118F_0189		2.10893	1.07651	2.86541e-13	1.44619e-12	Collagenase
AbA118F_0190		2.41286	1.27074	1.00789e-18	7.85446e-18	4-hydroxy-tetrahydrodipicolinate reductase
AbA118F_0191		3.08574	1.62562	2.49769e-06	6.57013e-06	hypothetical protein
AbA118F_0192		2.50659	1.32573	1.62725e-12	7.6763e-12	Chaperone protein DnaJ
AbA118F_0193		5.78319	2.53187	3.28562e-60	2.90613e-58	hypothetical protein
AbA118F_0194		0.452208	-1.14494	1.11046e-15	6.92913e-15	RND efflux system, inner membrane transporter
AbA118F_0195		0.378918	-1.40004	3.71299e-20	3.25969e-19	RND efflux system, membrane fusion protein
AbA118F_0196		2.70426	1.43523	4.60475e-19	3.72805e-18	Transcriptional regulator, AcrR family
AbA118F_0197		3.38293	1.75827	6.21661e-22	6.16089e-21	Phosphoenolpyruvate carboxylase
AbA118F_0198		2.02864	1.02052	8.02652e-13	3.88479e-12	Pyrimidine permease
AbA118F_0199		2.25437	1.17272	3.67404e-13	1.84379e-12	Transcriptional regulator, LysR family
AbA118F_0200		4.65108	2.21756	3.32588e-30	5.84848e-29	putative membrane protein
AbA118F_0201		3.85945	1.9484	9.6183e-41	3.43733e-39	DSBA-like thioredoxin domain protein
AbA118F_0202		2.25038	1.17017	8.49973e-17	5.71712e-16	Dihydroxy-acid dehydratase
AbA118F_0203		2.46325	1.30056	2.9057e-10	1.126e-09	Methionyl-tRNA formyltransferase
AbA118F_0204		2.59649	1.37656	6.97388e-12	3.11273e-11	16S rRNA (cytosine(967)-C(5))-methyltransferase
AbA118F_0205		0.971053	-0.0423778	0.805152	0.841296	hypothetical protein
AbA118F_0206		1.08365	0.115894	0.601195	0.659748	Sodium-dependent transporter, SNF family
AbA118F_0207		1.95679	0.968489	0.398305	0.458476	hypothetical protein
AbA118F_0208		1.67411	0.743391	8.64522e-07	2.41602e-06	hypothetical protein
AbA118F_0209		1.889	0.917619	7.22368e-09	2.48613e-08	Glutathione S-transferase
AbA118F_0210		8.62019	3.10772	2.27652e-05	5.27806e-05	tRNA-Thr
AbA118F_0211		1.7274	0.7886	0.729693	0.774342	5S ribosomal RNA
AbA118F_0212		2.25092	1.17052	3.75046e-16	2.41257e-15	hypothetical protein
AbA118F_0213		1.48125	0.56682	0.000130806	0.000281846	SAM-dependent methyltransferase
AbA118F_0214		1.69395	0.76039	2.69174e-07	7.92293e-07	hypothetical protein
AbA118F_0215		2.05513	1.03923	1.39707e-09	5.10095e-09	hypothetical protein
AbA118F_0216		2.35375	1.23496	1.5417e-09	5.6059e-09	hypothetical protein
AbA118F_0217		2.09929	1.0699	8.45795e-08	2.63882e-07	ParA-like protein
AbA118F_0218		1.65183	0.724068	3.13678e-07	9.16428e-07	Uncharacterized UPF0118 membrane protein
AbA118F_0219		1.10567	0.144921	0.279098	0.337014	Superoxide dismutase [Cu-Zn] precursor
AbA118F_0220		1.99325	0.995123	0.0699839	0.0980865	Putative efflux (PET) family inner membrane protein YccS
AbA118F_0221		6.75929	2.75687	2.59903e-30	4.59769e-29	Multidrug translocase MdfA
AbA118F_0222		1.15903	0.212914	0.177236	0.226213	hypothetical protein
AbA118F_0223		3.7044	1.88924	1.00419e-32	2.17965e-31	Modulator of drug activity B
AbA118F_0224		2.75208	1.46052	3.85051e-21	3.61355e-20	YgiN protein involved in menadione metabolism
AbA118F_0225		1.14206	0.191641	0.161698	0.208335	hypothetical protein
AbA118F_0226		3.10431	1.63427	1.77501e-26	2.36089e-25	D-2-hydroxyglutarate dehydrogenase
AbA118F_0227		3.33122	1.73605	3.35482e-34	8.12969e-33	D-3-phosphoglycerate dehydrogenase
AbA118F_0228	baeR	1.56807	0.648992	1.20855e-05	2.91668e-05	Threonine/homoserine exporter RhtA
AbA118F_0229		1.75989	0.815482	2.39374e-07	7.08116e-07	Putative DMT superfamily metabolite efflux protein precursor
AbA118F_0230		0.430683	-1.2153	2.71524e-17	1.90985e-16	Hemerythrin domain protein
AbA118F_0231		1.89919	0.925386	4.83598e-09	1.68237e-08	putative membrane protein
AbA118F_0232		4.36551	2.12615	1.44677e-41	5.56377e-40	tRNA pseudouridine(55) synthase
AbA118F_0233		0.990459	-0.0138313	0.921895	0.941443	Lipase chaperone
AbA118F_0234		1.58761	0.66686	0.101875	0.138045	Lipase precursor
AbA118F_0235		3.53025	1.81977	5.85275e-13	2.88399e-12	LSU ribosomal protein L19p
AbA118F_0236		4.29992	2.10431	2.80007e-29	4.56528e-28	tRNA (guanine(37)-N(1))-methyltransferase
AbA118F_0237		3.18227	1.67006	9.02565e-32	1.78395e-30	16S rRNA processing protein RimM
AbA118F_0238		3.27105	1.70976	3.36102e-33	7.52613e-32	SSU ribosomal protein S16p
AbA118F_0239	pilE	2.76069	1.46503	1.59528e-12	7.5355e-12	Type IV pilin PilE
AbA118F_0240	pilA	2.98917	1.57974	3.92518e-08	1.26824e-07	Type IV pilin PilA
AbA118F_0241	pilY1	2.16577	1.11488	4.84855e-14	2.63505e-13	Type IV fimbrial biogenesis protein PilY1
AbA118F_0242	pilX	1.32488	0.405866	0.109169	0.14659	Type IV fimbrial biogenesis protein PilX
AbA118F_0243	pilW	1.49967	0.584645	0.0189896	0.0299399	Type IV fimbrial biogenesis protein PilW
AbA118F_0244	pilV	2.1339	1.09349	0.00732468	0.0123169	Type IV fimbrial biogenesis protein PilV
AbA118F_0245	fimT	2.58879	1.37228	0.0274061	0.0419149	Type IV fimbrial biogenesis protein FimT
AbA118F_0246		1.51017	0.594708	2.11129e-05	4.91819e-05	4-hydroxy-3-methylbut-2-enyl diphosphate reductase
AbA118F_0247		2.10808	1.07593	6.15739e-14	3.31077e-13	Guanylate kinase
AbA118F_0248		3.41441	1.77164	2.85871e-26	3.75989e-25	DNA-directed RNA polymerase omega subunit
AbA118F_0249		1.43035	0.516373	0.000201858	0.000425104	Guanosine-3',5'-bis(diphosphate) 3'-pyrophosphohydrolase
AbA118F_0250		1.43135	0.517373	0.000234068	0.0004906	RidA/YER057c/UK114 superfamily protein
AbA118F_0251		1.17153	0.228396	0.625183	0.682159	Bacterioferritin-associated ferredoxin
AbA118F_0252		3.87242	1.95324	2.51976e-20	2.24557e-19	Bacterioferritin
AbA118F_0253		1.84061	0.880187	1.15636e-09	4.27503e-09	Lipid A core - O-antigen ligase
AbA118F_0254	pilA	4.23975	2.08398	0.000955208	0.0018347	Type IV pilin
AbA118F_0255		0.83095	-0.267167	0.0831168	0.114379	Hypothetical protein
AbA118F_0256		0.700005	-0.514562	0.00029567	0.000611385	Beta-propeller domains of methanol dehydrogenase type
AbA118F_0257		0.703177	-0.508039	0.00027517	0.000572342	LemA family protein
AbA118F_0258		1.83747	0.877718	2.62611e-05	6.05288e-05	hypothetical protein
AbA118F_0259		3.15317	1.6568	8.2056e-31	1.52797e-29	Glutamate synthase [NADPH] small chain
AbA118F_0260		3.18803	1.67266	8.24433e-32	1.63868e-30	Glutamate synthase [NADPH] large chain
AbA118F_0261		1.64149	0.715007	5.13749e-07	1.46584e-06	hypothetical protein
AbA118F_0262		1.98324	0.98786	2.67348e-12	1.23483e-11	3-dehydroquinate synthase
AbA118F_0263		1.37125	0.455489	0.00619519	0.010553	Shikimate kinase I
AbA118F_0264	pilQ	1.92263	0.943078	1.9316e-10	7.61872e-10	Type IV pilus biogenesis protein PilQ
AbA118F_0265	pilP	1.19439	0.256269	0.16074	0.207327	Type IV pilus biogenesis protein PilP
AbA118F_0266	pilO	1.68227	0.750412	0.000171317	0.000364254	Type IV pilus biogenesis protein PilO
AbA118F_0267	pilN	1.40024	0.48567	0.0251682	0.0387153	Type IV pilus biogenesis protein PilN
AbA118F_0268	pilM	1.11429	0.15613	0.285744	0.344098	Type IV pilus biogenesis protein PilM
AbA118F_0269		1.60956	0.686665	7.79429e-07	2.19033e-06	Multimodular transpeptidase-transglycosylase
AbA118F_0270		1.64151	0.715024	3.09528e-06	8.08198e-06	Ribosomal RNA large subunit methyltransferase A
AbA118F_0271		1.3255	0.406541	0.0171877	0.0272826	hypothetical protein
AbA118F_0272		1.10231	0.140531	0.349851	0.410267	Phospho-N-acetylmuramoyl-pentapeptide- transferase
AbA118F_0273		1.41654	0.50237	0.000521687	0.00104455	UDP-N-acetylmuramoyl-tripeptide--D-alanyl-D- alanine ligase
AbA118F_0274		2.0467	1.0333	4.23424e-13	2.10997e-12	UDP-N-acetylmuramoylalanyl-D-glutamate--2,6- diaminopimelate ligase
AbA118F_0275		1.84687	0.885081	3.7567e-10	1.44156e-09	Cell division protein FtsI [Peptidoglycan synthetase]
AbA118F_0276		2.4102	1.26915	1.04565e-15	6.53622e-15	Cell division protein FtsL
AbA118F_0277		2.21295	1.14597	3.7098e-15	2.22462e-14	16S rRNA (cytosine(1402)-N(4))-methyltransferase
AbA118F_0278		1.6311	0.705844	1.47875e-05	3.52073e-05	Sulfate-binding protein Sbp
AbA118F_0279		1.48199	0.56754	3.57834e-05	8.12591e-05	hypothetical protein
AbA118F_0280		1.88832	0.917106	5.77931e-11	2.37206e-10	Glutamyl-tRNA synthetase
AbA118F_0281		2.21432	1.14687	4.42507e-15	2.63124e-14	putative amino acid permease, GabP family
AbA118F_0282		0.57085	-0.808818	1.41709e-05	3.39219e-05	hypothetical protein
AbA118F_0283		2.07486	1.05301	1.69753e-13	8.79336e-13	hypothetical protein
AbA118F_0284		2.43311	1.2828	5.35495e-18	3.97187e-17	hypothetical protein
AbA118F_0285		1.53202	0.615436	1.2383e-05	2.98034e-05	Cobalt-zinc-cadmium resistance protein CzcD
AbA118F_0286		1.48024	0.565826	0.000567414	0.00112655	Cobalt-zinc-cadmium resistance protein CzcA
AbA118F_0287		1.15993	0.214035	0.309399	0.368075	Cobalt/zinc/cadmium efflux RND transporter, membrane fusion protein, CzcB family
AbA118F_0288		1.20142	0.26474	0.201603	0.253743	Heavy metal RND efflux outer membrane protein, CzcC family
AbA118F_0289		1.99227	0.994413	5.81725e-12	2.62518e-11	Cation efflux system protein
AbA118F_0290		1.49732	0.582384	0.000783035	0.00152638	putative lipoprotein
AbA118F_0291		0.265486	-1.91329	7.89981e-40	2.6121e-38	hypothetical protein
AbA118F_0292		3.82226	1.93443	4.29352e-38	1.25541e-36	Energy-dependent translational throttle protein EttA
AbA118F_0293		0.622038	-0.684925	2.02067e-06	5.40371e-06	O-acetylhomoserine sulfhydrylase
AbA118F_0294		1.09441	0.130159	0.347939	0.408288	Oxidoreductase, short-chain dehydrogenase/reductase family
AbA118F_0295		0.102461	-3.28686	1.71354e-51	1.02754e-49	Na(+)-dependent bicarbonate transporter BicA
AbA118F_0296		1.8136	0.858854	8.96092e-10	3.34428e-09	Transcription accessory protein (S1 RNA-binding domain)
AbA118F_0297		0.874618	-0.193276	0.164746	0.211491	Two-component system response regulator OmpR
AbA118F_0298	envZ	1.13985	0.188838	0.182933	0.232645	Osmolarity sensory histidine kinase EnvZ
AbA118F_0299		1.87021	0.903197	0.000989071	0.00189769	Acetyl-CoA hydrolase/transferase family protein
AbA118F_0300		1.82801	0.870276	2.4115e-05	5.58736e-05	Acetyltransferase
AbA118F_0301		0.957754	-0.0622728	0.697135	0.746057	hypothetical protein
AbA118F_0302		3.14086	1.65116	1.55182e-30	2.8012e-29	Imidazoleglycerol-phosphate dehydratase
AbA118F_0303		3.16433	1.6619	9.75403e-30	1.635e-28	Imidazole glycerol phosphate synthase amidotransferase subunit
AbA118F_0304		1.92389	0.944025	1.96728e-11	8.44691e-11	hypothetical protein
AbA118F_0305		2.20282	1.13935	1.16378e-11	5.077e-11	3'-5' exonuclease domain protein
AbA118F_0306		1.51178	0.596252	2.13899e-05	4.97879e-05	Phosphoribosylformimino-5-aminoimidazole carboxamide ribotide isomerase
AbA118F_0307		0.602858	-0.73011	2.23882e-05	5.19405e-05	Lipid A export permease/ATP-binding protein MsbA
AbA118F_0308		2.00633	1.00456	5.01791e-06	1.27264e-05	Transcriptional regulator, Xre family
AbA118F_0309		2.08742	1.06172	3.59983e-10	1.38437e-09	Permease of the drug/metabolite transporter (DMT) superfamily
AbA118F_0310		1.43147	0.517493	0.000407451	0.000825637	Putative transmembrane protein
AbA118F_0311		2.30957	1.20762	1.98837e-11	8.52712e-11	Cold shock protein of CSP family
AbA118F_0312		1.99462	0.996114	3.69481e-11	1.55437e-10	Homoserine kinase
AbA118F_0313		3.94777	1.98104	2.57527e-40	8.76087e-39	Imidazole glycerol phosphate synthase cyclase subunit HisF
AbA118F_0314		4.47317	2.1613	2.99587e-09	1.061e-08	Fatty acid hydroxylase family like
AbA118F_0315		1.41509	0.500891	0.0100828	0.0165766	Transcriptional regulator, AraC family
AbA118F_0316		0.35713	-1.48548	9.74441e-23	1.04789e-21	Aquaporin Z
AbA118F_0317		2.34804	1.23146	2.87681e-05	6.6092e-05	hypothetical protein
AbA118F_0318		1.21008	0.275105	0.119379	0.158604	Transporter, LysE family
AbA118F_0319		2.27134	1.18354	2.4012e-14	1.33786e-13	DNA/RNA non-specific endonuclease
AbA118F_0320		0.749593	-0.415821	0.0047142	0.00817887	Hypothetical protein
AbA118F_0321	kup	1.33314	0.414825	0.00338004	0.0059793	Kup system potassium uptake protein
AbA118F_0322		1.84512	0.883713	0.00152056	0.00283742	Hypothetical protein
AbA118F_0323		1.85047	0.887891	4.81276e-06	1.22149e-05	hypothetical protein
AbA118F_0324		1.00589	0.00847564	0.911701	0.933063	putative NAD(P)H oxidoreductase, YdeQ/YrkL/YwrO family
AbA118F_0325		1.44006	0.526129	0.00381455	0.00671103	Transcriptional regulator, HxlR family
AbA118F_0326		2.60601	1.38184	0.00146486	0.00273637	Hypothetical protein
AbA118F_0327		2.39628	1.2608	0.00133387	0.00251157	tRNA-Ala
AbA118F_0328		3.47444	1.79678	6.17868e-06	1.55147e-05	tRNA-Glu
AbA118F_0329		0.883786	-0.17823	0.987142	0.99351	tRNA-Glu
AbA118F_0330		1.05534	0.0777119	1	1	tRNA-Glu
AbA118F_0331		6.50505	2.70156	0.0689692	0.0967538	tRNA-Phe
AbA118F_0332		1.44851	0.534569	0.104308	0.141018	tRNA-Phe
AbA118F_0333		2.66196	1.41249	0.278741	0.336788	tRNA-Ser
AbA118F_0334		0.947789	-0.0773629	0.781774	0.819288	hypothetical protein
AbA118F_0335		1.71919	0.781729	0.000124602	0.000269134	Iron-sulfur cluster-binding protein, Rieske family
AbA118F_0336		1.53351	0.616842	9.20066e-05	0.000201311	Ribokinase
AbA118F_0337		1.04237	0.0598667	0.673754	0.724762	Ferrichrome-iron receptor
AbA118F_0338		0.688875	-0.537685	0.000123527	0.000266976	putative insulinase-like Zn-dependent peptidase
AbA118F_0339		0.765405	-0.385704	0.00600988	0.0102571	Phospholipase A1 : Outer membrane phospholipase A
AbA118F_0340	trkH	0.508532	-0.975589	1.27794e-09	4.69995e-09	KtrAB potassium uptake system, integral membrane component KtrB
AbA118F_0341		0.605262	-0.724369	8.23068e-06	2.04352e-05	KtrAB potassium uptake system, peripheral membrane component KtrA
AbA118F_0342		1.15783	0.211427	0.129357	0.170643	Threonine dehydratase biosynthetic
AbA118F_0343		0.952371	-0.0704044	0.633008	0.688467	Ribose 5-phosphate isomerase A
AbA118F_0344		0.916852	-0.12524	0.46728	0.530054	Zinc metalloprotease
AbA118F_0345		0.393788	-1.34451	2.22349e-19	1.83374e-18	hypothetical protein
AbA118F_0346		0.790158	-0.339787	0.776647	0.815364	hypothetical protein
AbA118F_0347		0.777252	-0.363546	0.0126223	0.020457	N-acetyl-gamma-glutamyl-phosphate reductase
AbA118F_0348		0.945586	-0.0807197	0.603927	0.662541	Hypothetical protein
AbA118F_0349		0.929288	-0.105802	0.52379	0.584938	ATP-dependent Clp protease adaptor protein ClpS
AbA118F_0350		0.344025	-1.53942	1.13616e-27	1.64743e-26	ATP-dependent Clp protease ATP-binding subunit ClpA
AbA118F_0351		0.355938	-1.4903	3.70383e-20	3.25969e-19	UPF0060 membrane protein YnfA
AbA118F_0352		0.40309	-1.31083	3.36402e-20	2.98293e-19	2-keto-3-deoxy-D-arabino-heptulosonate-7- phosphate synthase I alpha
AbA118F_0353		0.571841	-0.806313	2.23882e-07	6.64508e-07	Hydrolase, alpha/beta fold family
AbA118F_0354		0.670272	-0.577181	0.00269634	0.00483265	Transcriptional regulator, PadR family
AbA118F_0355		0.524502	-0.930981	2.59385e-08	8.55271e-08	2,4-dienoyl-CoA reductase [NADPH]
AbA118F_0356		0.836392	-0.25775	0.256924	0.314423	hypothetical protein
AbA118F_0357		0.864187	-0.210585	0.23678	0.293094	Lysophospholipase L1
AbA118F_0358		0.564988	-0.823709	3.79327e-08	1.22787e-07	Hydrolase, alpha/beta fold family functionally coupled to Phosphoribulokinase
AbA118F_0359		0.721577	-0.470774	0.108208	0.145677	hypothetical protein
AbA118F_0360		1.02967	0.0421821	0.732513	0.777101	internalin, putative
AbA118F_0361		1.42955	0.515556	0.000186823	0.000395323	CTP synthase
AbA118F_0362		1.40807	0.493715	0.0047461	0.00822316	2-Keto-3-deoxy-D-manno-octulosonate-8-phosphate synthase
AbA118F_0363		0.866671	-0.206444	0.216983	0.27098	Enolase
AbA118F_0364		0.898777	-0.153965	0.300917	0.359313	Putative inner membrane protein
AbA118F_0365		0.609176	-0.715069	1.01453e-06	2.82037e-06	hypothetical protein
AbA118F_0366		0.978747	-0.0309927	0.809859	0.845216	Cell division protein DivIC (FtsB), stabilizes FtsL against RasP cleavage
AbA118F_0367		1.36489	0.448788	0.00218451	0.00396959	2-C-methyl-D-erythritol 4-phosphate cytidylyltransferase
AbA118F_0368	bap	NA	NA	NA	NA	Glycine dehydrogenase [decarboxylating] (glycine cleavage system P protein)
AbA118F_0369		0.249943	-2.00033	6.15833e-42	2.50439e-40	hypothetical protein
AbA118F_0370		0.0875937	-3.51303	0.000851385	0.00164601	Hypothetical protein
AbA118F_0371	dcaP	1.15087	0.202726	0.53095	0.592027	DcaP
AbA118F_0372		1.07274	0.101296	0.845985	0.875942	Demethylmenaquinone methyltransferase-like protein
AbA118F_0373		0.59375	-0.752072	0.00397676	0.00696869	D-3-phosphoglycerate dehydrogenase
AbA118F_0374		0.826661	-0.274633	0.0811852	0.112025	Nitrate/nitrite transporter
AbA118F_0375		0.572031	-0.805836	1.19496e-07	3.66356e-07	Transcriptional regulator, IclR family
AbA118F_0376		0.946338	-0.0795731	0.85435	0.883569	Hypothetical protein
AbA118F_0377		1.63792	0.711868	0.320968	0.380048	Hypothetical protein
AbA118F_0378		0.797827	-0.325852	0.284471	0.3428	Transcriptional regulator, LysR family
AbA118F_0379		0.54384	-0.878746	1.03828e-05	2.53866e-05	putative MFS-type transporter
AbA118F_0380		0.522033	-0.937787	0.000158316	0.000338034	gluconolactonase family protein
AbA118F_0381		0.834643	-0.260768	0.116397	0.155284	Transcriptional regulator, GntR family
AbA118F_0382		0.562512	-0.830043	0.00233301	0.00421562	Dicarboxylate carrier protein
AbA118F_0383		0.545562	-0.874186	0.00709722	0.0119742	putative 2-pyrone-4,6-dicarboxylic acid hydrolase
AbA118F_0384		0.327299	-1.61132	1.11907e-23	1.25691e-22	Nitrate/nitrite transporter
AbA118F_0385	VgrG5	0.779928	-0.358588	0.461724	0.52476	VgrG5
AbA118F_0386		0.554974	-0.849508	1.32702e-05	3.1809e-05	hypothetical protein
AbA118F_0387		0.454784	-1.13675	6.97871e-16	4.40905e-15	Hemolysin
AbA118F_0388		0.803985	-0.31476	0.0295889	0.0448332	Channel-forming transporter/cytolysins activator of TpsB family
AbA118F_0389		0.996373	-0.00524145	1	1	Transcriptional regulator, AcrR family
AbA118F_0390		0.404092	-1.30724	0.363452	0.423688	hypothetical protein
AbA118F_0391		0.981783	-0.0265241	0.8755	0.901489	N-acetyl-L,L-diaminopimelate deacetylase
AbA118F_0392		0.521954	-0.938006	0.0105294	0.0172388	Hypothetical protein
AbA118F_0393		0.612096	-0.70817	1.56169e-06	4.25348e-06	Putative glutathione-regulated potassium-efflux system protein KefB
AbA118F_0394		0.481741	-1.05367	1.08901e-13	5.69957e-13	hypothetical protein
AbA118F_0395		0.693099	-0.528866	0.00089375	0.00171946	Transcriptional regulator, LysR family
AbA118F_0396		1.69806	0.763892	0.0649994	0.0917303	Isochorismatase family
AbA118F_0397		2.04135	1.02953	0.00687081	0.0116255	Antibiotic biosynthesis monooxygenase
AbA118F_0398		0.768186	-0.380473	0.109154	0.14659	Transcriptional regulator, AcrR family
AbA118F_0399		0.322041	-1.63468	1.6671e-16	1.09632e-15	Outer membrane protein romA
AbA118F_0400		0.567298	-0.817822	4.93703e-07	1.41092e-06	putative transcriptional regulator of NADH dehydrogenase, Rrf2 family
AbA118F_0401		0.546325	-0.87217	1.01479e-06	2.82037e-06	NADH dehydrogenase
AbA118F_0402		0.270811	-1.88464	4.93845e-35	1.24802e-33	Intracellular protease
AbA118F_0403		0.53773	-0.895047	3.05596e-06	7.99111e-06	Transcriptional regulator, MerR family
AbA118F_0404		0.385089	-1.37674	1.87283e-07	5.61056e-07	Intracellular protease
AbA118F_0405		0.405451	-1.3024	2.30036e-16	1.49608e-15	Integral membrane protein
AbA118F_0406		0.291897	-1.77647	2.32387e-24	2.72246e-23	2,4-dienoyl-CoA reductase [NADPH]
AbA118F_0407		0.437412	-1.19294	3.24727e-17	2.27502e-16	Non-heme chloroperoxidase
AbA118F_0408		0.328767	-1.60486	5.25527e-19	4.21613e-18	hypothetical protein
AbA118F_0409		0.472211	-1.0825	6.9228e-11	2.82827e-10	2,5-dioxovalerate dehydrogenase
AbA118F_0410		0.503006	-0.991352	6.29922e-06	1.57949e-05	Uncharacterized protein GguC
AbA118F_0411		0.357666	-1.48331	4.27144e-12	1.94998e-11	Nitrate/nitrite transporter
AbA118F_0412		0.501124	-0.996762	0.157796	0.203976	L-arabonate dehydratase
AbA118F_0413		0.50045	-0.998701	1.36304e-06	3.73252e-06	L-arabonate dehydratase
AbA118F_0414		0.44172	-1.1788	4.17467e-14	2.28637e-13	Transcriptional regulator of the arabinose operon in Shewanella, GntR family
AbA118F_0415		0.464279	-1.10694	1.78849e-12	8.35889e-12	Hypothetical protein
AbA118F_0416		0.49448	-1.01602	4.99827e-11	2.07314e-10	Aromatic hydrocarbon utilization transcriptional regulator CatR (LysR family)
AbA118F_0417		0.287116	-1.80029	7.41752e-19	5.85785e-18	Muconate cycloisomerase
AbA118F_0418		0.268612	-1.8964	2.94185e-39	9.37683e-38	Muconolactone isomerase
AbA118F_0419		0.240917	-2.05339	2.4407e-37	6.96387e-36	Catechol 1,2-dioxygenase
AbA118F_0420		0.195193	-2.35702	8.68966e-26	1.10989e-24	3-oxoadipate CoA-transferase subunit A
AbA118F_0421		0.200339	-2.31949	7.82144e-33	1.71178e-31	3-oxoadipate CoA-transferase subunit B
AbA118F_0422		0.218999	-2.191	6.8125e-27	9.23472e-26	Acetyl-CoA acetyltransferase : 3-oxoadipyl-CoA thiolase
AbA118F_0423		0.262061	-1.93203	2.85666e-32	5.95252e-31	Beta-ketoadipate enol-lactone hydrolase
AbA118F_0424		0.197955	-2.33676	2.23004e-27	3.11853e-26	Penicillin G acylase precursor
AbA118F_0425		0.370947	-1.43071	8.29033e-06	2.05689e-05	Phenylacetaldehyde dehydrogenase
AbA118F_0426		0.300895	-1.73267	0.000240015	0.000502766	hypothetical protein
AbA118F_0427		0.250941	-1.99458	1.5987e-06	4.34758e-06	Monoamine oxidase
AbA118F_0428		0.277632	-1.84876	2.22355e-16	1.44879e-15	Transcriptional regulator, AraC family
AbA118F_0429		0.195879	-2.35196	1.16423e-17	8.51039e-17	P-hydroxyphenylacetate hydroxylase C1:reductase component
AbA118F_0430		0.187192	-2.41741	4.33284e-28	6.38733e-27	Flavodoxin reductases (ferredoxin-NADPH reductases) family 1
AbA118F_0431		0.187554	-2.41462	4.50867e-26	5.87082e-25	3-oxoacyl-[acyl-carrier protein] reductase
AbA118F_0432		0.160283	-2.64131	7.83798e-33	1.71178e-31	Aromatic-ring-hydroxylating dioxygenase, beta subunit
AbA118F_0433		0.149088	-2.74577	3.22335e-34	7.86499e-33	Benzoate 1,2-dioxygenase alpha subunit
AbA118F_0434		0.164616	-2.60282	2.03533e-69	2.40033e-67	Succinyl-CoA synthetase, alpha subunit
AbA118F_0435		0.156867	-2.67239	8.91096e-72	1.31362e-69	hypothetical protein
AbA118F_0436		0.134881	-2.89024	1.89916e-84	4.47949e-82	Acyl-CoA dehydrogenase/oxidase domain protein
AbA118F_0437		0.141284	-2.82333	3.38666e-81	7.48875e-79	Amidase
AbA118F_0438		1.34115	0.423472	0.011027	0.0180285	Transcriptional regulator, MarR family
AbA118F_0439		0.684438	-0.547007	0.202665	0.254989	hypothetical protein
AbA118F_0440		0.198308	-2.33419	7.49673e-25	8.96062e-24	putative MFS-type transporter
AbA118F_0441		0.264069	-1.92101	7.09358e-21	6.48504e-20	Outer membrane low permeability porin, OprD family
AbA118F_0442		0.568441	-0.814918	1.11563e-07	3.43571e-07	Short chain dehydrogenase family protein
AbA118F_0443		0.675114	-0.566798	0.000426605	0.000862473	Phosphoglycerate mutase family protein
AbA118F_0444		0.5058	-0.98336	5.53253e-11	2.27606e-10	acyl-CoA dehydrogenase, putative phosphotransferase
AbA118F_0445		0.780703	-0.357154	0.0297046	0.0449892	Acyl-CoA dehydrogenase
AbA118F_0446		0.741892	-0.430719	0.028919	0.0439634	Transcriptional regulator, LysR family
AbA118F_0447		0.743906	-0.426808	0.0197304	0.0309836	Pca regulon regulatory protein PcaR
AbA118F_0448		0.501081	-0.996885	6.83065e-08	2.14965e-07	MBL-fold metallo-hydrolase superfamily
AbA118F_0449		0.669278	-0.579322	0.00941095	0.0155371	Hypothetical protein
AbA118F_0450		0.72283	-0.468272	0.0445107	0.0653439	Putative transmembrane protein
AbA118F_0451		0.486468	-1.03958	4.70169e-13	2.3396e-12	hypothetical protein
AbA118F_0452		0.261052	-1.93759	2.21535e-38	6.58649e-37	Quinate/shikimate dehydrogenase [Pyrroloquinoline-quinone]
AbA118F_0453		0.425895	-1.23143	2.81113e-15	1.70013e-14	Carbohydrate-selective porin OprB
AbA118F_0454		0.291673	-1.77758	6.02964e-30	1.02562e-28	3-dehydroshikimate dehydratase
AbA118F_0455		0.25767	-1.95641	5.25041e-31	9.93366e-30	3-dehydroquinate dehydratase I
AbA118F_0456		0.250805	-1.99536	2.53656e-32	5.34188e-31	Protocatechuate 3,4-dioxygenase alpha chain
AbA118F_0457		0.241965	-2.04713	6.1043e-39	1.89448e-37	Protocatechuate 3,4-dioxygenase beta chain
AbA118F_0458		0.28894	-1.79116	1.7581e-22	1.84029e-21	4-carboxymuconolactone decarboxylase
AbA118F_0459		0.296397	-1.7544	9.89877e-31	1.8336e-29	4-hydroxybenzoate transporter
AbA118F_0460		0.32695	-1.61286	2.14969e-25	2.66308e-24	Beta-ketoadipate enol-lactone hydrolase
AbA118F_0461		0.350653	-1.51188	2.71959e-24	3.15473e-23	3-carboxy-cis,cis-muconate cycloisomerase
AbA118F_0462		0.310524	-1.68723	3.37584e-30	5.88361e-29	Acetyl-CoA acetyltransferase : 3-oxoadipyl-CoA thiolase
AbA118F_0463		0.335166	-1.57705	2.09132e-24	2.45817e-23	3-oxoadipate CoA-transferase subunit B
AbA118F_0464		1.29524	0.373224	0.0625652	0.0888265	Transcriptional regulator, AcrR family
AbA118F_0465		1.28055	0.356766	0.0370293	0.0549767	hypothetical protein
AbA118F_0466		1.39613	0.48143	0.0525181	0.0758405	hypothetical protein
AbA118F_0467		1.16648	0.222156	0.511277	0.573343	TonB-dependent receptor
AbA118F_0468		1.78543	0.836268	0.00103765	0.00198443	hypothetical protein
AbA118F_0469		2.50889	1.32705	9.09417e-18	6.68922e-17	Peptide deformylase
AbA118F_0470		2.22682	1.15499	5.18094e-14	2.80278e-13	Uncharacterized protein with LysM domain
AbA118F_0471		3.44831	1.78589	2.1717e-17	1.53669e-16	Rossmann fold nucleotide-binding protein Smf, DNA uptake
AbA118F_0472		1.51251	0.596944	6.84161e-05	0.000152045	Threonylcarbamoyl-AMP synthase
AbA118F_0473		1.9225	0.942982	5.67686e-09	1.96524e-08	Permease of the drug/metabolite transporter (DMT) superfamily
AbA118F_0474		1.25977	0.33316	0.0361734	0.0537901	Transcriptional regulator, AcrR family
AbA118F_0475		1.51351	0.597896	0.000169583	0.000361086	Transcription regulatory protein opdE
AbA118F_0476		1.37958	0.464229	0.0503482	0.0731248	Transcriptional regulator, AraC family
AbA118F_0477		1.22162	0.288798	0.0574347	0.0823355	Glutathione peroxidase : Thioredoxin peroxidase
AbA118F_0478		2.36213	1.24009	9.60134e-17	6.40935e-16	hypothetical protein
AbA118F_0479		1.8278	0.870106	2.3878e-06	6.3092e-06	ATP synthase epsilon chain
AbA118F_0480		1.7044	0.769266	7.60363e-06	1.89182e-05	ATP synthase beta chain
AbA118F_0481		1.92253	0.943008	4.61807e-08	1.4813e-07	ATP synthase gamma chain
AbA118F_0482		2.05505	1.03917	9.89673e-12	4.34964e-11	ATP synthase alpha chain
AbA118F_0483		2.59393	1.37514	2.76699e-22	2.86246e-21	ATP synthase delta chain
AbA118F_0484		2.34358	1.22871	3.7548e-18	2.82649e-17	ATP synthase F0 sector subunit b
AbA118F_0485		2.51348	1.32969	3.69654e-20	3.25969e-19	ATP synthase F0 sector subunit c
AbA118F_0486		2.48321	1.31221	1.43824e-15	8.91155e-15	ATP synthase F0 sector subunit a
AbA118F_0487		4.68591	2.22833	1.18641e-09	4.38154e-09	ATP synthase protein I
AbA118F_0488	znuA	1.59713	0.675481	7.34235e-06	1.83455e-05	Zinc ABC transporter, substrate-binding protein ZnuA
AbA118F_0489	zur	1.81136	0.857076	1.18444e-08	4.02936e-08	Zinc uptake regulation protein Zur
AbA118F_0490	znuC	1.84242	0.881605	1.05906e-09	3.93587e-09	Zinc ABC transporter, ATP-binding protein ZnuC
AbA118F_0491	znuB	2.32879	1.21958	1.49613e-16	9.87555e-16	Zinc ABC transporter, permease protein ZnuB
AbA118F_0492		2.67918	1.42179	6.78993e-21	6.25041e-20	Homoserine/homoserine lactone efflux protein
AbA118F_0493		1.44984	0.535891	0.0001173	0.000254294	putative dye-decolorizing peroxidase (DyP), YfeX-like subgroup
AbA118F_0494		1.13744	0.185788	0.186299	0.236076	hypothetical protein
AbA118F_0495		0.803662	-0.31534	0.0237411	0.0366795	NAD-dependent malic enzyme
AbA118F_0496		2.98047	1.57554	9.01668e-29	1.41782e-27	Arginyl-tRNA synthetase
AbA118F_0497		2.13347	1.0932	2.52416e-14	1.39539e-13	Cell division protein
AbA118F_0498		1.48358	0.569081	7.02067e-05	0.000155634	Glutathione S-transferase
AbA118F_0499		1.62205	0.697816	1.85666e-06	4.98775e-06	hypothetical protein
AbA118F_0500		1.37625	0.460741	0.00107554	0.00205246	Pirin
AbA118F_0501		1.12743	0.173037	0.238044	0.294212	hypothetical protein
AbA118F_0502		1.21421	0.280015	0.074811	0.104328	Transcriptional regulator, PadR family
AbA118F_0503		1.8354	0.876095	0.000732316	0.00143225	Hypothetical protein
AbA118F_0504		5.50191	2.45993	8.01353e-51	4.43342e-49	GMP synthase [glutamine-hydrolyzing], amidotransferase subunit
AbA118F_0505		2.43792	1.28565	1.30026e-19	1.08498e-18	hypothetical protein
AbA118F_0506		1.35868	0.44221	0.0067648	0.0114681	putative membrane protein, DoxX/SURF4 family
AbA118F_0507		1.89831	0.924718	1.68639e-09	6.09442e-09	DedA protein
AbA118F_0508		2.03584	1.02563	0.000299623	0.000618837	CmaU
AbA118F_0509		1.97179	0.979506	1.42382e-10	5.67285e-10	hypothetical protein
AbA118F_0510		1.53109	0.61456	1.92389e-05	4.51675e-05	ParA-like protein
AbA118F_0511		2.44404	1.28927	1.27224e-17	9.26167e-17	hypothetical protein
AbA118F_0512		1.80857	0.854853	5.24785e-09	1.8185e-08	Cell division protein BolA
AbA118F_0513		0.546987	-0.870423	7.14641e-07	2.01788e-06	4'-phosphopantetheinyl transferase
AbA118F_0514		0.235927	-2.08359	3.24186e-47	1.59301e-45	hypothetical protein
AbA118F_0515		0.384996	-1.37708	3.66658e-22	3.69583e-21	hypothetical protein
AbA118F_0516		0.183573	-2.44557	3.28672e-64	3.63388e-62	Exporter protein, RND family
AbA118F_0517		0.243886	-2.03572	1.61163e-46	7.6026e-45	Polyketide synthase module
AbA118F_0518		0.33907	-1.56035	1.01273e-20	9.18732e-20	Acyl carrier protein
AbA118F_0519		0.278542	-1.84403	9.41937e-34	2.207e-32	Acyl-CoA dehydrogenase
AbA118F_0520		0.333851	-1.58272	3.48766e-22	3.53563e-21	Polyketide synthase module
AbA118F_0521		1.77484	0.827685	4.33578e-07	1.2502e-06	Autoinducer-binding transcriptional regulator, LuxR family
AbA118F_0522		0.634687	-0.655884	0.00084955	0.00164336	Hypothetical protein
AbA118F_0523	abaI	0.34088	-1.55266	5.70801e-25	6.89247e-24	Autoinducer synthesis protein SolI (AbaI)
AbA118F_0524		0.760375	-0.395217	0.238081	0.294212	putative MFS-type transporter
AbA118F_0525		0.781664	-0.35538	0.185784	0.235593	3-hydroxyisobutyryl-CoA hydrolase
AbA118F_0526		0.819802	-0.286653	0.313504	0.371958	Enoyl-CoA hydratase, degradation of branched-chain amino acids and alpha-keto acids
AbA118F_0527		0.77155	-0.374169	0.230128	0.285281	Acyl-CoA dehydrogenase, short-chain specific
AbA118F_0528		0.667979	-0.582126	0.0853576	0.117007	Acyl-CoA synthetases (AMP-forming)/AMP-acid ligases
AbA118F_0529		0.653259	-0.614273	0.0433351	0.0637768	3-hydroxyisobutyrate dehydrogenase
AbA118F_0530		0.687561	-0.540441	0.0498088	0.0724305	Methylmalonate-semialdehyde dehydrogenase
AbA118F_0531		1.64928	0.721838	0.00237779	0.00428778	Transcriptional regulator, LysR family
AbA118F_0532		2.1504	1.10461	0.000572435	0.00113588	D-serine/D-alanine/glycine transporter
AbA118F_0533		4.33819	2.11709	6.34483e-08	2.00429e-07	D-serine/D-alanine/glycine transporter
AbA118F_0534		4.3591	2.12403	9.548e-11	3.8431e-10	RidA/YER057c/UK114 superfamily, group 2, YoaB-like protein
AbA118F_0535		3.87258	1.9533	1.79623e-08	6.01236e-08	Alanine racemase
AbA118F_0536		2.88278	1.52746	6.09299e-10	2.29819e-09	D-amino acid dehydrogenase
AbA118F_0537		1.70506	0.769825	0.000329589	0.000677957	Leucine-responsive regulatory protein
AbA118F_0538		2.76983	1.4698	7.93663e-12	3.50998e-11	putative membrane protein
AbA118F_0539		2.28769	1.19389	2.95752e-14	1.62732e-13	Ferrichrome-iron receptor
AbA118F_0540		2.98966	1.57998	1.88058e-27	2.66139e-26	putative membrane protein
AbA118F_0541		2.72291	1.44515	8.96677e-24	1.01681e-22	hypothetical protein
AbA118F_0542		3.27463	1.71133	1.1469e-19	9.66127e-19	Ribosomal large subunit pseudouridine(746) synthase : tRNA pseudouridine(32) synthase
AbA118F_0543		1.65456	0.726449	3.26667e-05	7.43725e-05	DUF1003 domain-containing protein
AbA118F_0544		0.758984	-0.397859	0.00394749	0.00692082	Short-chain dehydrogenase/reductase SDR
AbA118F_0545		1.99168	0.993987	1.56819e-09	5.69051e-09	hypothetical protein
AbA118F_0546		3.01925	1.59419	3.61335e-06	9.35189e-06	hypothetical protein
AbA118F_0547		1.56232	0.643688	0.00185823	0.00340996	hypothetical protein
AbA118F_0548		1.75153	0.808613	0.00201111	0.00367147	hypothetical protein
AbA118F_0549		0.929108	-0.106082	0.468283	0.530633	hypothetical protein
AbA118F_0550		1.39333	0.478539	0.00112251	0.00213289	hypothetical protein
AbA118F_0551		0.901425	-0.14972	0.362081	0.422786	hypothetical protein
AbA118F_0552		1.29338	0.371147	0.0349138	0.0521203	Retron-type RNA-directed DNA polymerase
AbA118F_0553		1.57774	0.657863	0.000134969	0.000290639	2-methylcitrate dehydratase (2-methyl-trans-aconitate forming)
AbA118F_0554		1.28776	0.364864	0.0151361	0.0242425	2-methylcitrate synthase
AbA118F_0555		1.42577	0.511738	0.000816908	0.00158295	Methylisocitrate lyase
AbA118F_0556		2.38966	1.25681	4.00536e-08	1.2918e-07	Propionate catabolism operon transcriptional regulator of GntR family
AbA118F_0557		2.93912	1.55538	2.70395e-27	3.7516e-26	Biosynthetic Aromatic amino acid aminotransferase alpha
AbA118F_0558		2.26798	1.18141	5.16928e-14	2.80075e-13	D-lactate dehydrogenase
AbA118F_0559		2.30663	1.20579	4.07314e-13	2.03255e-12	L-lactate dehydrogenase
AbA118F_0560		2.54423	1.34723	8.6155e-16	5.42378e-15	Lactate-responsive regulator LldR in Enterobacteria, GntR family
AbA118F_0561		1.5425	0.625269	4.34322e-05	9.775e-05	L-lactate permease
AbA118F_0562	pgm	2.28577	1.19268	1.90716e-12	8.89002e-12	Phosphomannomutase
AbA118F_0563	cgmA	3.37829	1.75629	8.68271e-24	9.87762e-23	CgmA
AbA118F_0564		3.15567	1.65794	2.40578e-30	4.27721e-29	UDP-glucose 4-epimerase
AbA118F_0565	gpi	2.29504	1.19852	2.50168e-17	1.76314e-16	Glucose-6-phosphate isomerase
AbA118F_0566	ugD	2.9183	1.54513	4.18972e-27	5.74543e-26	UgD
AbA118F_0567	galU	2.29733	1.19996	1.72199e-17	1.24082e-16	UTP--glucose-1-phosphate uridylyltransferase
AbA118F_0568	weeH	2.80876	1.48993	1.26337e-25	1.59635e-24	Lipid carrier : UDP-N-acetylgalactosaminyltransferase
AbA118F_0569		2.43619	1.28463	1.50573e-18	1.1581e-17	Lipid carrier : UDP-N-acetylgalactosaminyltransferase
AbA118F_0570		1.73795	0.797387	1.31849e-08	4.46394e-08	UDP-N-acetylglucosaminuronic acid 4-epimerase
AbA118F_0571		1.58716	0.666446	1.14414e-05	2.77069e-05	Glycosyl transferase, group 1
AbA118F_0572		1.25946	0.332809	0.0704454	0.0986292	hypothetical protein
AbA118F_0573		2.2586	1.17543	1.54608e-07	4.67525e-07	Glycosyl transferase, group 1
AbA118F_0574		1.8404	0.880018	1.77208e-06	4.79327e-06	glycosyltransferase/CDP- glycerol:poly(glycerophosphate) glycerophosphotransferase, GT2 family
AbA118F_0575		2.70523	1.43575	4.87059e-11	2.02493e-10	hypothetical protein
AbA118F_0576	gnaA	2.49375	1.31832	3.90643e-18	2.92817e-17	UDP-N-acetyl-D-glucosamine 6-dehydrogenase
AbA118F_0577	wzA	1.70353	0.768529	4.00539e-08	1.2918e-07	Putative polysaccharide export protein YccZ precursor
AbA118F_0578	wzB	2.34274	1.22819	5.48602e-17	3.76884e-16	Low molecular weight protein-tyrosine-phosphatase, Etp
AbA118F_0579	wzC	1.56683	0.647844	2.94206e-06	7.70466e-06	Tyrosine-protein kinase
AbA118F_0580	fkpA	2.17693	1.1223	1.64015e-15	1.01095e-14	FKBP-type peptidyl-prolyl cis-trans isomerase FklB
AbA118F_0581		1.45215	0.538187	0.000130636	0.000281823	Peptidylprolyl isomerase, FKBP-type
AbA118F_0582		2.52035	1.33362	7.37336e-09	2.53271e-08	putative peptidoglycan lipid II flippase MurJ
AbA118F_0583		3.52033	1.81571	1.1321e-30	2.05403e-29	1,6-anhydro-N-acetylmuramyl-L-alanine amidase
AbA118F_0584		3.28375	1.71534	8.63688e-17	5.79834e-16	Quinolinate phosphoribosyltransferase [decarboxylating]
AbA118F_0585		2.52277	1.33501	2.29934e-07	6.81327e-07	hypothetical protein
AbA118F_0586		3.05735	1.61228	1.30695e-21	1.25994e-20	Phospholipase C
AbA118F_0587		4.10494	2.03736	5.21301e-07	1.48619e-06	hypothetical protein
AbA118F_0588		2.51504	1.33058	3.05468e-11	1.29741e-10	Ribonuclease PH
AbA118F_0589		0.20293	-2.30095	1.60284e-53	1.01265e-51	Linoleoyl-CoA desaturase
AbA118F_0590		0.299667	-1.73857	1.00557e-28	1.5742e-27	Flavodoxin reductases (ferredoxin-NADPH reductases) family 1
AbA118F_0591		4.19454	2.06851	1.48111e-41	5.63457e-40	Unsaturated fatty acid biosynthesis repressor FabR, TetR family
AbA118F_0592		2.30782	1.20653	2.01039e-16	1.31474e-15	Transcriptional regulator, AcrR family
AbA118F_0593		1.26988	0.344688	0.0134275	0.0216628	Periplasmic thiol:disulfide interchange protein DsbA
AbA118F_0594		1.91586	0.937994	2.53405e-11	1.07888e-10	3-demethylubiquinol 3-O-methyltransferase : 2-polyprenyl-6-hydroxyphenyl methylase
AbA118F_0595		1.86227	0.897063	4.50458e-10	1.71922e-09	hypothetical protein
AbA118F_0596		1.23967	0.309956	0.0237294	0.0366774	Short chain dehydrogenase family protein
AbA118F_0597		4.13565	2.04811	3.00627e-45	1.34635e-43	Putative transmembrane protein
AbA118F_0598		2.73791	1.45307	0.000893374	0.00171946	hypothetical protein
AbA118F_0599		2.19093	1.13154	1.08863e-14	6.2323e-14	N-acetylglutamate synthase
AbA118F_0600		5.12273	2.35691	3.38684e-09	1.19112e-08	Alkanesulfonates-binding protein
AbA118F_0601		3.77858	1.91784	1.68689e-10	6.67586e-10	Alkanesulfonates-binding protein
AbA118F_0602		3.57973	1.83985	4.57527e-08	1.47024e-07	Alkanesulfonate monooxygenase
AbA118F_0603		3.89081	1.96007	8.21567e-08	2.56549e-07	Alkanesulfonate ABC transporter permease protein SsuC
AbA118F_0604		4.48517	2.16516	4.19698e-20	3.65736e-19	Alkanesulfonate ABC transporter ATP-binding protein SsuB
AbA118F_0605		3.62818	1.85925	1.14754e-36	3.17187e-35	Transcriptional regulator of pyrimidine catabolism (TetR family)
AbA118F_0606		4.54927	2.18564	2.19698e-40	7.54652e-39	5'-methylthioadenosine nucleosidase : S-adenosylhomocysteine nucleosidase
AbA118F_0607		3.1143	1.63891	1.52665e-18	1.17164e-17	C4-dicarboxylate transporter/malic acid transport protein
AbA118F_0608		3.24715	1.69918	1.74089e-28	2.62129e-27	FMN adenylyltransferase
AbA118F_0609		3.07149	1.61894	1.19848e-15	7.45206e-15	Isoleucyl-tRNA synthetase
AbA118F_0610		3.73122	1.89965	6.69396e-20	5.73443e-19	Lipoprotein signal peptidase
AbA118F_0611		4.77859	2.25659	1.06309e-19	8.99811e-19	FKBP-type peptidyl-prolyl cis-trans isomerase SlpA
AbA118F_0612		1.01873	0.0267694	0.80748	0.842982	Putative reductase
AbA118F_0613		3.47338	1.79634	2.34563e-25	2.89158e-24	Hypothetical protein
AbA118F_0614		5.24156	2.39	0.00439263	0.0076482	tRNA-Gly
AbA118F_0615		21.9805	4.45815	0.0111884	0.018267	tRNA-Gly
AbA118F_0616		2.27751	1.18746	0.500384	0.562197	5S ribosomal RNA
AbA118F_0617		0.159324	-2.64996	3.8484e-21	3.61355e-20	CinA-like protein
AbA118F_0618		0.126545	-2.98228	1.11757e-85	2.82427e-83	Hypothetical protein
AbA118F_0619		0.134205	-2.89749	2.39132e-55	1.65892e-53	Catalase KatE-intracellular protease
AbA118F_0620		0.20291	-2.30109	2.7524e-22	2.85571e-21	3-oxoacyl-[acyl-carrier protein] reductase
AbA118F_0621		0.435608	-1.1989	0.00121024	0.00229343	hypothetical protein
AbA118F_0622		1.45611	0.542116	0.854744	0.883719	hypothetical protein
AbA118F_0623		0.468035	-1.09531	1.98332e-14	1.10853e-13	Hypothetical protein
AbA118F_0624	tssB	0.414066	-1.27207	4.07451e-19	3.32157e-18	Uncharacterized protein ImpB
AbA118F_0625	tssC	0.391872	-1.35155	8.92343e-22	8.7213e-21	Uncharacterized protein ImpC
AbA118F_0626	tssD	0.42198	-1.24475	4.37533e-19	3.5586e-18	Uncharacterized protein ImpD
AbA118F_0627	tssE	0.464682	-1.10568	1.91453e-14	1.07177e-13	Uncharacterized protein ImpF
AbA118F_0628	tssF	0.680998	-0.554278	0.00615886	0.0104962	Protein ImpG/VasA
AbA118F_0629	tssG	0.76642	-0.383794	0.0526087	0.0759402	Uncharacterized protein ImpH/VasB
AbA118F_0630		0.488219	-1.0344	3.66052e-12	1.67975e-11	Hypothetical protein
AbA118F_0631	tssM	0.421804	-1.24536	1.38188e-18	1.06749e-17	IcmF-related protein
AbA118F_0632		0.520173	-0.942937	1.93531e-10	7.62488e-10	hypothetical protein
AbA118F_0633		0.467387	-1.09731	2.03334e-13	1.04109e-12	Outer membrane peptidoglycan-associated (lipo)protein
AbA118F_0634		0.6467	-0.628831	0.000599765	0.0011848	hypothetical protein
AbA118F_0635	tssH	0.270179	-1.88801	4.16957e-39	1.31714e-37	ClpB-like protein
AbA118F_0636	tssA	0.335381	-1.57613	6.93859e-27	9.36974e-26	Uncharacterized protein ImpA
AbA118F_0637	tssK	0.332173	-1.58999	1.24197e-27	1.7935e-26	Uncharacterized protein ImpJ/VasE
AbA118F_0638	tssL	0.398173	-1.32853	1.0749e-19	9.07634e-19	Putative transmembrane protein
AbA118F_0639		0.475277	-1.07316	6.90994e-13	3.38138e-12	hypothetical protein
AbA118F_0640		0.662538	-0.593925	0.000278269	0.000578106	Putative transmembrane protein
AbA118F_0641		0.72458	-0.464782	0.021964	0.0342027	Transcriptional regulator, LysR family
AbA118F_0642		0.597329	-0.743402	0.0193234	0.0304119	Ankyrin repeat family protein
AbA118F_0643		0.488556	-1.03341	3.6719e-06	9.49647e-06	Guanine deaminase
AbA118F_0644		0.918053	-0.123351	0.531667	0.59264	Cyanate transport protein CynX
AbA118F_0645		1.3262	0.407294	0.00572361	0.00981586	hypothetical protein
AbA118F_0646		0.455604	-1.13415	3.2118e-13	1.61641e-12	Histone acetyltransferase HPA2
AbA118F_0647		0.480533	-1.05729	3.81281e-13	1.90802e-12	Diacylglucosamine hydrolase like
AbA118F_0648		0.945389	-0.08102	0.806009	0.841694	hypothetical protein
AbA118F_0649		1.10463	0.143567	0.482776	0.543968	Redox-sensitive transcriptional activator SoxR
AbA118F_0650		0.72622	-0.461522	0.0131982	0.0213317	Putative hemolysin
AbA118F_0651		0.693965	-0.527066	0.273864	0.332509	hypothetical protein
AbA118F_0652		0.748314	-0.418283	0.0122126	0.0198294	1-pyrroline-4-hydroxy-2-carboxylate deaminase
AbA118F_0653		1.07653	0.106384	0.857912	0.88609	Permease of the drug/metabolite transporter (DMT) superfamily
AbA118F_0654		1.24108	0.311597	0.355338	0.416012	Permease of the drug/metabolite transporter (DMT) superfamily
AbA118F_0655		0.605531	-0.723727	8.99426e-06	2.21908e-05	putative regulator PutR for proline utilization, GntR family
AbA118F_0656		0.860657	-0.21649	0.29439	0.352233	4-hydroxyproline epimerase
AbA118F_0657		1.3949	0.480158	0.058147	0.0831208	D-amino-acid oxidase
AbA118F_0658		1.26986	0.344668	0.698591	0.746937	Putative protein similar to sarcosine oxidase alpha subunit
AbA118F_0659		0.682488	-0.551124	0.00167182	0.00309034	Putative oxidoreductase
AbA118F_0660		1.01618	0.0231597	0.965493	0.975139	Transcriptional regulator, AraC family
AbA118F_0661		0.526552	-0.925351	0.00391395	0.00687187	putative MFS-type transporter
AbA118F_0662		0.381212	-1.39133	1.94203e-11	8.34859e-11	2,5-dioxovalerate dehydrogenase
AbA118F_0663		0.518992	-0.946215	3.81848e-06	9.83962e-06	Amino acid permease
AbA118F_0664		0.468207	-1.09478	1.07578e-13	5.63867e-13	L-serine dehydratase, beta subunit
AbA118F_0665		0.716376	-0.481211	0.00405984	0.00710722	3-oxo-5,6-dehydrosuberyl-CoA semialdehyde dehydrogenase
AbA118F_0666		0.689861	-0.535623	0.0023766	0.00428778	1,2-phenylacetyl-CoA epoxidase, subunit A
AbA118F_0667		0.655457	-0.609427	6.34225e-05	0.000141481	1,2-phenylacetyl-CoA epoxidase, subunit B
AbA118F_0668		0.610969	-0.710829	2.75109e-07	8.0909e-07	1,2-phenylacetyl-CoA epoxidase, subunit C
AbA118F_0669		0.795692	-0.329718	0.0250238	0.0385267	1,2-phenylacetyl-CoA epoxidase, subunit D
AbA118F_0670		0.779966	-0.358516	0.0585941	0.0836586	1,2-phenylacetyl-CoA epoxidase, subunit E
AbA118F_0671		0.8344	-0.261189	0.0794375	0.11	2,3-dehydroadipyl-CoA hydratase
AbA118F_0672		0.738433	-0.43746	0.00124219	0.00235019	1,2-epoxyphenylacetyl-CoA isomerase
AbA118F_0673		0.781234	-0.356173	0.0075132	0.012598	3-hydroxyadipyl-CoA dehydrogenase
AbA118F_0674		0.721267	-0.471395	0.000442083	0.000892745	3-oxoadipyl-CoA thiolase : 3-oxo-5,6-dehydrosuberyl-CoA thiolase
AbA118F_0675		1.00973	0.0139752	0.936405	0.953107	Phenylacetate-coenzyme A ligase
AbA118F_0676		1.05828	0.0817165	0.745372	0.788143	Phenylacetic acid degradation operon negative regulatory protein PaaX
AbA118F_0677		0.900134	-0.151788	0.329891	0.389311	Phenylacetic acid degradation protein PaaY
AbA118F_0678		1.62152	0.697347	0.00763456	0.0127833	Acyl-coenzyme A thioesterase PaaD (Pse.pu.) (E. coli PaaI)
AbA118F_0679		0.449759	-1.15277	5.11248e-09	1.77681e-08	dNTP triphosphohydrolase, broad substrate specificity
AbA118F_0680		1.01438	0.0205926	0.915817	0.935922	hypothetical protein
AbA118F_0681		0.483233	-1.04921	4.48817e-06	1.14523e-05	hypothetical protein
AbA118F_0682		1.08562	0.118518	0.414283	0.475141	Site-specific DNA-methyltransferase
AbA118F_0683		0.823207	-0.280672	0.554502	0.614223	Transcriptional regulator, AcrR family
AbA118F_0684		0.234374	-2.09312	7.87728e-26	1.00978e-24	hypothetical protein
AbA118F_0685		0.339149	-1.56001	4.2923e-23	4.73331e-22	Catalase-like heme-binding protein
AbA118F_0686		0.357703	-1.48316	8.74532e-17	5.86002e-16	Cytochrome b561
AbA118F_0687		0.444725	-1.16902	2.8776e-10	1.11633e-09	Hypothetical protein
AbA118F_0688		0.395177	-1.33943	1.29336e-17	9.39615e-17	putative regulator PutR for proline utilization, GntR family
AbA118F_0689		0.144117	-2.79468	4.80442e-33	1.06906e-31	Peptide synthase
AbA118F_0690		0.16721	-2.58027	1.01845e-23	1.15121e-22	3-oxoadipate enol-lactone hydrolase/4-carboxymuconolactone decarboxylase
AbA118F_0691		0.149967	-2.73728	2.30092e-32	4.90401e-31	Nitrilotriacetate monooxygenase component B
AbA118F_0692		0.224205	-2.15711	4.67697e-32	9.50984e-31	Alkanal monooxygenase alpha chain
AbA118F_0693		0.279202	-1.84062	5.37242e-31	1.01104e-29	Aldehyde dehydrogenase
AbA118F_0694		0.331247	-1.59402	0.000959544	0.00184203	Hypothetical protein
AbA118F_0695		0.267185	-1.90409	1.42148e-21	1.36663e-20	Cytosine/purine/uracil/thiamine/allantoin permease family protein
AbA118F_0696		0.701939	-0.510583	0.014031	0.022585	Hypothetical protein
AbA118F_0697		0.537776	-0.894923	1.18414e-06	3.26793e-06	Succinate-semialdehyde dehydrogenase [NAD(P)+]
AbA118F_0698		0.288034	-1.79569	1.00459e-14	5.76053e-14	4-carboxymuconolactone decarboxylase
AbA118F_0699		0.712995	-0.488036	0.03356	0.0502903	Transcriptional regulator, LysR family
AbA118F_0700		1.40669	0.492308	0.108096	0.145638	FMN-dependent NADH-azoreductase
AbA118F_0701		0.73309	-0.447938	0.00955562	0.0157419	Pca regulon regulatory protein PcaR
AbA118F_0702		0.12887	-2.95602	6.89933e-76	1.28473e-73	P-hydroxybenzoate hydroxylase
AbA118F_0703		0.437053	-1.19412	5.38287e-11	2.21965e-10	2-aminoethylphosphonate uptake and metabolism regulator
AbA118F_0704		0.666797	-0.58468	0.0829341	0.114216	2-aminoethylphosphonate ABC transporter substrate-binding protein
AbA118F_0705		0.582776	-0.778986	0.163708	0.210312	2-aminoethylphosphonate ABC transporter ATP-binding protein
AbA118F_0706		0.699363	-0.515887	0.0632419	0.0896434	2-aminoethylphosphonate ABC transporter permease protein
AbA118F_0707		0.603113	-0.729501	0.142652	0.186168	putative secreted oxidoreductase
AbA118F_0708		0.520325	-0.942514	7.58678e-06	1.88895e-05	2-aminoethylphosphonate:pyruvate aminotransferase
AbA118F_0709		0.605524	-0.723743	0.00134055	0.00252281	Phosphonoacetaldehyde hydrolase
AbA118F_0710		0.170993	-2.54799	4.55737e-57	3.43063e-55	Sialic acid transporter (permease) NanT
AbA118F_0711		0.173538	-2.52667	2.53877e-51	1.47249e-49	Acyl-CoA dehydrogenase
AbA118F_0712		0.207642	-2.26783	8.01976e-51	4.43342e-49	L-carnitine dehydratase/bile acid-inducible protein F
AbA118F_0713		0.534311	-0.904248	4.19559e-10	1.60303e-09	Transcriptional regulator, IclR family
AbA118F_0714		0.264867	-1.91666	8.86773e-29	1.40063e-27	Enoyl-CoA hydratase
AbA118F_0715		0.38609	-1.37299	2.38261e-18	1.80895e-17	Enoyl-[acyl-carrier-protein] reductase [FMN]
AbA118F_0716		0.652056	-0.616932	0.00282611	0.00505244	putative MFS-type transporter
AbA118F_0717		0.646308	-0.629707	9.23406e-05	0.000201917	Transcriptional regulator, IclR family
AbA118F_0718		0.212206	-2.23646	3.56046e-41	1.32599e-39	Acetyl-CoA acetyltransferase : 3-oxoadipyl-CoA thiolase
AbA118F_0719		0.165575	-2.59444	1.71296e-55	1.21209e-53	3-hydroxybutyryl-CoA dehydrogenase
AbA118F_0720		0.176575	-2.50165	1.2479e-35	3.24638e-34	Short-chain dehydrogenase/reductase SDR
AbA118F_0721		0.193922	-2.36645	4.04329e-35	1.02915e-33	Enoyl-CoA hydratase, degradation of branched-chain amino acids and alpha-keto acids
AbA118F_0722		0.181838	-2.45927	1.52806e-50	8.31732e-49	Acyl-CoA dehydrogenase
AbA118F_0723		0.215205	-2.21622	3.86419e-27	5.31965e-26	Sialic acid transporter (permease) NanT
AbA118F_0724		0.234971	-2.08945	3.93525e-20	3.43776e-19	3-oxoadipate CoA-transferase subunit A
AbA118F_0725		0.286819	-1.80179	7.49408e-17	5.07932e-16	3-oxoadipate CoA-transferase subunit B
AbA118F_0726		0.370142	-1.43385	9.80838e-14	5.18715e-13	DcaP
AbA118F_0727		0.653833	-0.613007	0.00863832	0.0143149	putative MFS-type transporter
AbA118F_0728		0.510398	-0.970306	4.55953e-07	1.31258e-06	hypothetical protein
AbA118F_0729		0.176939	-2.49867	8.63309e-52	5.26618e-50	Long chain acyl-CoA dehydrogenase [fadN-fadA-fadE operon]
AbA118F_0730		0.84104	-0.249753	0.0780065	0.10823	TesB-like acyl-CoA thioesterase 5
AbA118F_0731		0.314465	-1.66903	1.70487e-32	3.65566e-31	Indolepyruvate ferredoxin oxidoreductase, alpha and beta subunits
AbA118F_0732		0.350419	-1.51285	5.84369e-22	5.80758e-21	Transcriptional regulator, LysR family
AbA118F_0733		0.676118	-0.564654	0.000291028	0.000602139	Hydroxymethylglutaryl-CoA lyase
AbA118F_0734		0.618718	-0.692645	2.69799e-05	6.21047e-05	Methylcrotonyl-CoA carboxylase biotin-containing subunit
AbA118F_0735		0.624174	-0.67998	0.000317016	0.000653235	Methylglutaconyl-CoA hydratase
AbA118F_0736		0.648641	-0.624507	0.00212595	0.00386914	Methylcrotonyl-CoA carboxylase carboxyl transferase subunit
AbA118F_0737		0.636889	-0.650887	0.0200861	0.0315142	Isovaleryl-CoA dehydrogenase
AbA118F_0738		0.426254	-1.23022	5.73589e-09	1.98373e-08	putative transcriptional regulator LiuX of leucine degradation pathway, AcrR family
AbA118F_0739		0.653699	-0.613301	0.00820541	0.0136231	Acetoacetyl-CoA synthetase [leucine]
AbA118F_0740		0.744477	-0.425701	0.0358737	0.0533731	SAM-dependent methyltransferase
AbA118F_0741		0.914289	-0.129277	0.74162	0.785114	DcaP
AbA118F_0742		0.849137	-0.235931	0.534851	0.595625	Lysophospholipase L1
AbA118F_0743		0.764021	-0.388316	0.293617	0.351664	Lysophospholipase L1
AbA118F_0744		0.523381	-0.934067	1.04605e-05	2.55588e-05	Transcriptional regulator, LysR family
AbA118F_0745		0.517676	-0.949879	3.52915e-06	9.14734e-06	Hypothetical protein
AbA118F_0746		0.315139	-1.66594	4.32516e-18	3.23518e-17	hypothetical protein
AbA118F_0747		0.804162	-0.314443	0.653709	0.706637	hypothetical protein
AbA118F_0748		0.328065	-1.60795	1.76572e-14	9.91609e-14	hypothetical protein
AbA118F_0749		0.67764	-0.561409	0.0777224	0.107921	Hypothetical protein
AbA118F_0750		0.191282	-2.38623	7.85673e-36	2.07441e-34	Hypothetical protein
AbA118F_0751		0.153188	-2.70663	1.05486e-41	4.10122e-40	TPR-repeat-containing protein
AbA118F_0752		0.474042	-1.07691	0.0139254	0.0224354	hypothetical protein
AbA118F_0753		0.619209	-0.691501	0.0661499	0.0931311	Hypothetical protein
AbA118F_0754		0.722657	-0.468617	0.000816977	0.00158295	Biotin synthase
AbA118F_0755		2.57404	1.36404	6.67649e-12	2.99005e-11	Epoxyqueuosine reductase
AbA118F_0756		0.774592	-0.368491	0.0305186	0.0461233	NAD(P)H-hydrate epimerase
AbA118F_0757		1.11303	0.154487	0.352224	0.412775	Crossover junction endodeoxyribonuclease RuvC
AbA118F_0758		0.996049	-0.00571095	1	1	Hypothetical protein
AbA118F_0759		0.41462	-1.27014	8.88027e-14	4.71748e-13	Transcriptional regulator, Xre-family with cupin domain
AbA118F_0760		0.498674	-1.00383	1.49893e-08	5.03628e-08	Acetyltransferase, GNAT family
AbA118F_0761	blaOXA89	0.455194	-1.13545	2.98376e-10	1.15498e-09	Class D beta-lactamase, OXA-89 family, carbapenem-hydrolyzing (Bla oxa-89)
AbA118F_0762		0.815843	-0.293636	0.0358695	0.0533731	Protein affecting phage T7 exclusion by the F plasmid
AbA118F_0763		0.525881	-0.927192	0.0281118	0.042889	hypothetical protein
AbA118F_0764		0.207365	-2.26976	6.71506e-33	1.48487e-31	Hypothetical protein
AbA118F_0765		1.15021	0.201897	0.293199	0.351401	S-adenosylmethionine synthetase
AbA118F_0766		1.93425	0.951776	0.150092	0.195139	hypothetical protein
AbA118F_0767		1.6384	0.712285	0.000997888	0.00191253	Transketolase
AbA118F_0768		0.654736	-0.611014	4.84525e-05	0.000108841	putative redox protein, regulator of disulfide bond formation
AbA118F_0769		0.423486	-1.23961	2.36174e-18	1.79695e-17	hypothetical protein
AbA118F_0770		0.565744	-0.82178	1.16903e-07	3.59031e-07	Cell wall-associated hydrolases (invasion-associated proteins)
AbA118F_0771		0.620781	-0.687845	0.000532233	0.00106507	Hypothetical protein
AbA118F_0772		0.390486	-1.35666	0.00193735	0.0035478	hypothetical protein
AbA118F_0773		1.41888	0.504757	0.000948125	0.00182209	tRNA (uracil(54)-C5)-methyltransferase : tmRNA (uracil(341)-C5)-methyltransferase
AbA118F_0774		0.704613	-0.505097	0.284072	0.342435	hypothetical protein
AbA118F_0775		4.87816	2.28634	0.0795945	0.110131	Transcriptional repressor of PutA and PutP
AbA118F_0776		0.935629	-0.0959911	0.838801	0.870212	PutR, transcriptional activator of PutA and PutP
AbA118F_0777		1.28504	0.361818	0.288007	0.346583	Proline/sodium symporter PutP : Propionate/sodium symporter
AbA118F_0778		0.448984	-1.15527	2.69882e-10	1.04928e-09	NAD-dependent protein deacetylase of SIR2 family
AbA118F_0779		0.759511	-0.396857	0.0101245	0.0166297	Glycine cleavage system H protein
AbA118F_0780		0.879879	-0.184622	0.215894	0.26981	Transcriptional regulator, AraC family
AbA118F_0781		0.783451	-0.352085	0.0331603	0.0497666	Acyl dehydratase
AbA118F_0782		0.514593	-0.958497	2.51762e-11	1.07317e-10	Efflux ABC transporter, permease/ATP-binding protein
AbA118F_0783		0.833378	-0.262957	0.141196	0.184473	Nucleoprotein/polynucleotide-associated enzyme
AbA118F_0784		0.992968	-0.0101812	0.975201	0.983797	Membrane protein
AbA118F_0785		0.689949	-0.535438	0.000167497	0.000356991	Serine/threonine:Na+ symporter SstT
AbA118F_0786		0.792481	-0.335551	0.280183	0.338208	Transcriptional regulator, ArsR family
AbA118F_0787		0.959577	-0.0595296	0.749102	0.791614	Transcriptional regulator, AcrR family
AbA118F_0788		0.868838	-0.202842	0.183995	0.233827	hypothetical protein
AbA118F_0789		1.71192	0.775619	3.72592e-06	9.62212e-06	Maf-like protein YceF
AbA118F_0790		0.825695	-0.276319	0.0657493	0.0926039	hypothetical protein
AbA118F_0791		0.555558	-0.847992	2.55491e-09	9.0847e-09	Phosphoglycerate kinase
AbA118F_0792		1.37622	0.460715	0.089475	0.122083	hypothetical protein
AbA118F_0793		0.93116	-0.102899	0.605072	0.662975	Fructose-bisphosphate aldolase class II
AbA118F_0794		0.640246	-0.643301	5.28672e-06	1.33698e-05	Periplasmic chaperone and peptidyl-prolyl cis-trans isomerase of outer membrane proteins SurA
AbA118F_0795		0.611983	-0.708436	5.01396e-07	1.43175e-06	LPS-assembly protein LptD : Organic solvent tolerance protein precursor
AbA118F_0796		0.96301	-0.0543768	0.72962	0.774342	Phosphotransferase involved in threonylcarbamoyladenosine t(6)A37 formation in tRNA
AbA118F_0797		1.07284	0.101438	0.477412	0.538783	Nucleotidyl transferase
AbA118F_0798		1.26093	0.334484	0.0255947	0.03932	16S rRNA (guanine(527)-N(7))-methyltransferase
AbA118F_0799		1.04547	0.0641561	0.636441	0.69135	Chromosome (plasmid) partitioning protein ParA
AbA118F_0800		0.943936	-0.0832388	0.587549	0.646176	Chromosome (plasmid) partitioning protein ParB
AbA118F_0801		1.537	0.620118	0.000351242	0.000718737	MotA/TolQ/ExbB proton channel family protein
AbA118F_0802		1.17599	0.233881	0.183365	0.23311	Biopolymer transport protein ExbD/TolR
AbA118F_0803		0.869165	-0.202297	0.148548	0.193237	Lipid A export permease/ATP-binding protein MsbA
AbA118F_0804		1.24945	0.321293	0.0432434	0.0636949	Tetraacyldisaccharide 4'-kinase
AbA118F_0805		0.86656	-0.206628	0.164218	0.210891	3-deoxy-manno-octulosonate cytidylyltransferase
AbA118F_0806		1.1815	0.240625	0.142394	0.1859	DNA polymerase III delta prime subunit
AbA118F_0807	pilZ	0.989968	-0.0145463	0.928081	0.945996	Type IV pilus biogenesis protein PilZ
AbA118F_0808	ycfH	0.771143	-0.374929	0.0113767	0.0185572	putative metal-dependent hydrolase YcfH
AbA118F_0809		0.832627	-0.264258	0.0725483	0.101253	Transcriptional regulator, AcrR family
AbA118F_0810		1.35624	0.43961	0.0197192	0.0309798	General secretion pathway protein G
AbA118F_0811		1.01758	0.0251436	0.840085	0.871108	General secretion pathway protein I
AbA118F_0812		0.9645	-0.0521472	0.796983	0.8338	General secretion pathway protein J
AbA118F_0813		0.717914	-0.478117	0.00497741	0.00859866	General secretion pathway protein K
AbA118F_0814		0.772259	-0.372843	0.0110469	0.0180453	6-carboxy-5,6,7,8-tetrahydropterin synthase
AbA118F_0815		1.10713	0.146825	0.306414	0.364892	Uracil-DNA glycosylase, family 1
AbA118F_0816		0.742239	-0.430043	0.00222769	0.0040439	Enoyl-CoA hydratase/isomerase
AbA118F_0817		0.998687	-0.00189513	1	1	tRNA-specific adenosine-34 deaminase
AbA118F_0818		1.1877	0.248176	0.121737	0.161434	hypothetical protein
AbA118F_0819		1.44711	0.533173	0.000109105	0.000237109	Cytidylate kinase
AbA118F_0820		1.0272	0.0387198	0.758647	0.798837	SSU ribosomal protein S1p
AbA118F_0821		0.316118	-1.66146	4.83306e-30	8.30066e-29	Integration host factor beta subunit
AbA118F_0822		0.294192	-1.76517	2.2888e-34	5.62344e-33	hypothetical protein
AbA118F_0823		1.64045	0.714088	9.37906e-07	2.6149e-06	Orotidine 5'-phosphate decarboxylase
AbA118F_0824		0.329191	-1.603	5.43476e-21	5.0734e-20	Hypothetical protein
AbA118F_0825		0.834934	-0.260267	0.252358	0.309478	Cyclohexanone monooxygenase
AbA118F_0826		1.41818	0.504037	0.000591347	0.00117144	Transcriptional regulator, AraC family
AbA118F_0827		0.76909	-0.378777	0.00745273	0.0125144	ATPase, AFG1 family
AbA118F_0828		1.16938	0.225744	0.109884	0.147373	Malate synthase G
AbA118F_0829		1.77789	0.830163	1.61906e-05	3.83416e-05	Hypothetical protein
AbA118F_0830		0.933965	-0.0985599	0.767692	0.8074	Biopolymer transport protein ExbD/TolR
AbA118F_0831	exbD/tolR	0.724438	-0.465065	0.0700349	0.0980932	Biopolymer transport protein ExbD/TolR
AbA118F_0832		0.540041	-0.888859	5.78155e-07	1.64298e-06	MotA/TolQ/ExbB proton channel family protein
AbA118F_0833		0.752248	-0.410721	0.0756501	0.105416	putative TonB-dependent receptor
AbA118F_0834		0.75834	-0.399084	0.0155775	0.0248981	TonB-dependent receptor
AbA118F_0835		1.38751	0.472497	0.960909	0.971619	hypothetical protein
AbA118F_0836		0.647546	-0.626945	2.43301e-05	5.63351e-05	Dipeptide-binding ABC transporter, periplasmic substrate-binding component
AbA118F_0837		0.615467	-0.700246	2.07297e-06	5.53522e-06	Dipeptide-binding ABC transporter, periplasmic substrate-binding component
AbA118F_0838		0.515106	-0.957059	3.6854e-11	1.55226e-10	Thimet oligopeptidase
AbA118F_0839		0.564832	-0.824107	1.04454e-07	3.23041e-07	Dipeptide transport system permease protein DppB
AbA118F_0840		0.568448	-0.8149	1.32493e-07	4.03757e-07	Oligopeptide transport system permease protein OppC
AbA118F_0841		0.661067	-0.597133	5.27868e-05	0.000118128	Dipeptide transport ATP-binding protein DppD
AbA118F_0842		13.0449	3.70542	9.15502e-60	7.90011e-58	hypothetical protein
AbA118F_0843		0.602835	-0.730166	3.6865e-05	8.36078e-05	hypothetical protein
AbA118F_0844		1.56297	0.64429	9.50971e-06	2.33486e-05	3'(2'),5'-bisphosphate nucleotidase
AbA118F_0845		1.14934	0.200806	0.158682	0.204972	Hypothetical protein
AbA118F_0846		2.07775	1.05502	2.04229e-07	6.08505e-07	SSU ribosomal protein S20p
AbA118F_0847		0.298126	-1.746	4.93943e-25	6.02611e-24	Oxidoreductase
AbA118F_0848		0.730123	-0.453788	0.00135404	0.00254548	Ribonuclease E inhibitor RraA
AbA118F_0849		0.638006	-0.648359	4.2945e-05	9.67152e-05	hypothetical protein
AbA118F_0850		0.583328	-0.777621	2.28969e-07	6.79039e-07	putative dye-decolorizing peroxidase (DyP), encapsulated subgroup
AbA118F_0851		0.708596	-0.496964	0.0101243	0.0166297	hypothetical protein
AbA118F_0852		0.919014	-0.121841	0.394119	0.454794	Transcription-repair coupling factor
AbA118F_0853		0.782706	-0.353458	0.0126703	0.0205254	Diadenosine tetraphosphate (Ap4A) hydrolase and other HIT family hydrolases
AbA118F_0854		0.804536	-0.31377	0.0316853	0.0477032	Adenylate cyclase
AbA118F_0855		2.00151	1.00109	2.03236e-06	5.43088e-06	Ferredoxin, 2Fe-2S
AbA118F_0856		1.71537	0.778524	8.74578e-06	2.1608e-05	Chaperone protein HscA
AbA118F_0857		1.70941	0.773502	0.000282351	0.000585213	Chaperone protein HscB
AbA118F_0858		1.22819	0.296533	0.0344898	0.0515091	Iron-sulfur cluster assembly iron binding protein IscA
AbA118F_0859		1.00396	0.00570436	0.960407	0.97139	Iron-sulfur cluster assembly scaffold protein IscU
AbA118F_0860		1.34597	0.428649	0.00204808	0.00373511	Cysteine desulfurase, IscS
AbA118F_0861		1.58687	0.666183	1.84323e-06	4.95543e-06	Iron-sulfur cluster regulator IscR
AbA118F_0862		0.574614	-0.799336	4.61459e-07	1.32735e-06	putative membrane protein
AbA118F_0863		0.634568	-0.656154	1.08615e-05	2.64291e-05	Polyhydroxyalkanoate synthesis protein PhaF
AbA118F_0864		0.800691	-0.320682	0.28157	0.33965	DNA-binding protein HU-beta
AbA118F_0865		0.989471	-0.0152712	0.93696	0.953246	Peptidyl-prolyl cis-trans isomerase PpiD
AbA118F_0866		0.453685	-1.14024	8.62638e-09	2.95166e-08	Transcriptional regulator, AraC family
AbA118F_0867		0.238441	-2.0683	1.3186e-40	4.66521e-39	Alkane-1 monooxygenase
AbA118F_0868		0.425677	-1.23217	9.24597e-17	6.18379e-16	Acyl-CoA dehydrogenase, Mycobacterial subgroup FadE23
AbA118F_0869		0.443687	-1.17239	2.54302e-15	1.54237e-14	Acyl-CoA dehydrogenase, Mycobacterial subgroup FadE24
AbA118F_0870		0.766161	-0.38428	0.00689184	0.0116555	putative ABC1 family protein
AbA118F_0871		0.718444	-0.477053	0.00144603	0.00270833	hypothetical protein
AbA118F_0872		0.758336	-0.399092	0.0551704	0.0792822	Cys-tRNA(Pro) deacylase YbaK
AbA118F_0873		0.547206	-0.869845	3.28172e-06	8.53103e-06	AcsD-like siderophore S biosynthesis protein : Siderophore synthetase superfamily, group A
AbA118F_0874		0.508084	-0.976862	2.79982e-08	9.19755e-08	Lysine n(6)-hydroxylase associated with siderophore S biosynthesis : monooxygenase
AbA118F_0875		0.580554	-0.784498	0.00014506	0.000311043	Permease of the major facilitator superfamily in uncharacterized siderophore S biosynthesis operon
AbA118F_0876		0.462261	-1.11322	6.10772e-14	3.28906e-13	AcsC-like siderophore S biosynthesis protein : Siderophore synthetase superfamily, group C
AbA118F_0877		0.580662	-0.784229	1.93501e-07	5.78705e-07	putative siderophore S biosynthesis AcsA-like protein : Siderophore synthetase superfamily, group B
AbA118F_0878		1.12125	0.165103	0.487897	0.549389	Atr protein
AbA118F_0879		0.48108	-1.05565	5.67966e-06	1.43022e-05	Putative siderophore biosynthesis protein, related to 2-demethylmenaquinone methyltransferase
AbA118F_0880		0.794022	-0.33275	0.016804	0.0266963	Outer membrane receptor protein : TonB-dependent siderophore receptor
AbA118F_0881		1.13064	0.177143	0.520552	0.582084	hypothetical protein
AbA118F_0882		0.7369	-0.44046	0.00809652	0.0134739	putative iron-regulated membrane protein
AbA118F_0883		0.977718	-0.0325103	0.927885	0.945996	hypothetical protein
AbA118F_0884		1.02315	0.0330235	0.866672	0.89344	Siderophore synthetase small component, acetyltransferase
AbA118F_0885		0.56006	-0.836347	7.80826e-07	2.19251e-06	CbbY family protein
AbA118F_0886		1.19512	0.257155	0.220816	0.275572	Hypothetical protein
AbA118F_0887		1.82152	0.865146	2.47074e-07	7.29673e-07	Adenosylcobinamide kinase
AbA118F_0888		1.15856	0.212336	0.155738	0.20139	Nicotinate-nucleotide--dimethylbenzimidazole phosphoribosyltransferase
AbA118F_0889		1.473	0.558762	0.00172775	0.00318374	Alpha-ribazole-5'-phosphate phosphatase
AbA118F_0890		1.11287	0.15429	0.516029	0.577757	Hypothetical protein
AbA118F_0891		0.768739	-0.379434	0.1671	0.21428	Cobalamin synthase
AbA118F_0892		0.647733	-0.626528	1.42378e-05	3.40359e-05	2-keto-3-deoxy-D-arabino-heptulosonate-7- phosphate synthase I alpha
AbA118F_0893		1.14119	0.190542	0.245606	0.30214	Putative sulfate permease
AbA118F_0894		0.834624	-0.260801	0.696139	0.745441	hypothetical protein
AbA118F_0895		0.622343	-0.684218	0.00101884	0.00194951	Iron-regulated membrane protein
AbA118F_0896		0.815916	-0.293507	0.472875	0.534685	Hypothetical protein
AbA118F_0897		0.840027	-0.251493	0.102718	0.139081	Outer membrane receptor for ferric coprogen and ferric-rhodotorulic acid
AbA118F_0898		1.07981	0.110784	0.462029	0.524939	Lipid-A-disaccharide synthase
AbA118F_0899		0.883225	-0.179146	0.283186	0.341484	Transcriptional regulator YbiH, TetR family
AbA118F_0900	hemeA	0.246654	-2.01944	1.11592e-30	2.03512e-29	ABC-type efflux pump membrane fusion component YbhG
AbA118F_0901		0.412703	-1.27682	1.71441e-15	1.05488e-14	ABC-type efflux pump, duplicated ATPase component YbhF
AbA118F_0902		0.532131	-0.910146	8.07233e-09	2.76743e-08	ABC-type efflux pump permease component YbhS
AbA118F_0903		0.764555	-0.387308	0.0238256	0.036794	ABC-type efflux pump permease component YbhR
AbA118F_0904		1.3585	0.442017	0.00144984	0.00271261	hypothetical protein
AbA118F_0905		1.5059	0.590625	0.00187746	0.00344346	Hypothetical protein
AbA118F_0906		0.425819	-1.23169	2.68022e-16	1.73674e-15	hypothetical protein
AbA118F_0907		0.547546	-0.868948	0.0736647	0.10277	outer membrane porin, putative
AbA118F_0908		0.665814	-0.586809	3.84357e-05	8.69473e-05	Bis(5'-nucleosyl)-tetraphosphatase (asymmetrical)
AbA118F_0909		0.644431	-0.633902	1.17587e-05	2.84362e-05	hypothetical protein
AbA118F_0910		0.65638	-0.607398	0.00117405	0.00222724	Hypothetical protein
AbA118F_0911		0.320187	-1.64301	6.41256e-14	3.43752e-13	hypothetical protein
AbA118F_0912		1.0147	0.0210517	0.928475	0.946125	hypothetical protein
AbA118F_0913		1.19589	0.258081	0.209741	0.26333	hypothetical protein
AbA118F_0914		0.948304	-0.0765785	1	1	hypothetical protein
AbA118F_0915		0.539133	-0.891288	0.0315203	0.0475154	SAM-dependent methyltransferase YafE
AbA118F_0916		0.569073	-0.813314	4.68547e-07	1.34555e-06	Polyhydroxyalkanoic acid synthase
AbA118F_0917		0.575858	-0.796214	2.8445e-08	9.33564e-08	O-acetylhomoserine sulfhydrylase
AbA118F_0918		0.641225	-0.641098	0.499179	0.561022	hypothetical protein
AbA118F_0919		0.340146	-1.55577	3.83426e-11	1.6054e-10	hypothetical protein
AbA118F_0920		0.921641	-0.117723	0.426814	0.488221	Nucleoid-associated protein YaaK
AbA118F_0921		0.818765	-0.288478	0.0484563	0.0705508	Recombination protein RecR
AbA118F_0922		0.914173	-0.129461	0.390566	0.452019	Ribonuclease D
AbA118F_0923		0.641989	-0.63938	0.0591594	0.0842376	hypothetical protein
AbA118F_0924		0.928135	-0.107593	0.480851	0.541972	Hypothetical protein
AbA118F_0925		0.237406	-2.07457	5.1897e-09	1.80011e-08	hypothetical protein
AbA118F_0926		0.961798	-0.0561948	0.721095	0.766827	hypothetical protein
AbA118F_0927		1.00939	0.0134836	0.892499	0.916327	putative membrane protein
AbA118F_0928		0.962324	-0.0554055	0.741614	0.785114	ATPase associated with various cellular activities, AAA_5
AbA118F_0929		1.34807	0.430897	0.00250286	0.00449727	hypothetical protein
AbA118F_0930		0.803632	-0.315392	0.0288615	0.0439003	Tryptophan synthase (indole-salvaging)
AbA118F_0931		1.17491	0.232548	0.108851	0.146375	Ribosomal protein L3 N(5)-glutamine methyltransferase
AbA118F_0932		1.04809	0.0677688	0.607873	0.665838	Chorismate synthase
AbA118F_0933		0.414172	-1.2717	1.61401e-16	1.06339e-15	Phytochrome-like protein
AbA118F_0934		0.94146	-0.0870289	0.533326	0.594114	Pyrroloquinoline quinone (Coenzyme PQQ) biosynthesis protein C
AbA118F_0935		0.471262	-1.0854	6.27069e-12	2.82261e-11	Transcriptional regulator, ArsR family
AbA118F_0936		0.313484	-1.67354	2.46029e-28	3.67278e-27	Lipoyl synthase
AbA118F_0937		0.239189	-2.06378	5.3167e-27	7.26273e-26	Acetoin dehydrogenase E1 component alpha-subunit
AbA118F_0938		0.264704	-1.91755	5.41486e-19	4.33433e-18	Acetoin dehydrogenase E1 component beta-subunit
AbA118F_0939		0.293283	-1.76963	8.49974e-16	5.36044e-15	Dihydrolipoamide acetyltransferase component (E2) of acetoin dehydrogenase complex
AbA118F_0940		0.311205	-1.68406	1.89465e-14	1.06233e-13	Dihydrolipoamide dehydrogenase of acetoin dehydrogenase
AbA118F_0941		0.416057	-1.26515	1.05997e-12	5.07466e-12	2,3-butanediol dehydrogenase, S-alcohol forming, (S)-acetoin-specific
AbA118F_0942		0.406733	-1.29785	1.87311e-19	1.54838e-18	2,3-butanediol dehydrogenase, R-alcohol forming, (R)- and (S)-acetoin-specific
AbA118F_0943		0.896179	-0.15814	0.420846	0.481862	putative membrane protein
AbA118F_0944		0.331184	-1.5943	2.12246e-17	1.50788e-16	Transcriptional activator of acetoin dehydrogenase operon AcoR
AbA118F_0945	blh_1	0.190523	-2.39196	2.52772e-32	5.34188e-31	MBL-fold metallo-hydrolase superfamily
AbA118F_0946		0.150834	-2.72897	1.09788e-71	1.55371e-69	Sulfide:quinone oxidoreductase, Type II
AbA118F_0947		0.232019	-2.10768	1.65317e-33	3.77349e-32	putative membrane protein
AbA118F_0948		0.558632	-0.840029	1.45808e-05	3.47855e-05	Homoserine dehydrogenase
AbA118F_0949		0.524779	-0.930217	1.51605e-09	5.52398e-09	Permease of the drug/metabolite transporter (DMT) superfamily
AbA118F_0950		0.846207	-0.240917	0.133213	0.175142	Transcriptional regulator, AraC family
AbA118F_0951		1.00535	0.00770034	0.987698	0.993596	Transcriptional regulator, HxlR family
AbA118F_0952		0.475791	-1.0716	2.53731e-09	9.03119e-09	FMN-dependent NADH-azoreductase
AbA118F_0953		0.511286	-0.967798	7.01293e-09	2.4183e-08	Chromate transport protein ChrA
AbA118F_0954		0.592692	-0.754646	0.0576689	0.0826043	Putative alkanesulfonate metabolism utilization regulator
AbA118F_0955		0.486046	-1.04084	0.0001095	0.000237822	Adenylylsulfate reductase alpha-subunit
AbA118F_0956		0.892157	-0.164631	0.893383	0.916702	Adenylylsulfate reductase beta-subunit
AbA118F_0957		0.709816	-0.494482	0.016436	0.0261703	Organosulfonate ABC transporter substrate-binding protein
AbA118F_0958		0.741182	-0.432099	0.0331824	0.0497666	Organosulfonate ABC transporter permease protein
AbA118F_0959		1.09759	0.134341	0.54534	0.605782	Organosulfonate ABC transporter ATP-binding protein
AbA118F_0960		0.736583	-0.44108	0.0209208	0.0327078	HEAT repeat-containing protein
AbA118F_0961		1.22485	0.292604	0.458037	0.520904	Putative protein co-occurring with HEAT repeat protein
AbA118F_0962		0.449435	-1.15382	1.48055e-15	9.15768e-15	dicarboxylic acid transporter PcaT
AbA118F_0963		0.784931	-0.349362	0.0269802	0.0413229	Ferrichrome-iron receptor
AbA118F_0964		0.344059	-1.53927	2.70241e-27	3.7516e-26	Aspartate ammonia-lyase
AbA118F_0965		1.88551	0.914954	0.00164685	0.00305083	hypothetical protein
AbA118F_0966		1.71786	0.78061	0.00232692	0.00420677	Hypothetical protein
AbA118F_0967		1.70668	0.771195	3.1548e-07	9.20932e-07	Transcriptional regulator, LysR family
AbA118F_0968		0.90232	-0.148289	0.362563	0.42307	Transcriptional regulator, LysR family
AbA118F_0969		0.703861	-0.506637	0.000852536	0.00164734	3-ketoacyl-CoA thiolase : Acetyl-CoA acetyltransferase
AbA118F_0970		0.564134	-0.825889	0.00428433	0.00747065	Short-chain fatty acids transporter
AbA118F_0971		0.480021	-1.05883	8.53971e-07	2.38842e-06	Acyl-CoA:acetate CoA-transferase, beta subunit
AbA118F_0972		0.520133	-0.943048	0.00031943	0.000657824	Succinyl-CoA:3-ketoacid-coenzyme A transferase subunit A
AbA118F_0973		0.763543	-0.389219	0.0305159	0.0461233	LysR family transcriptional regulator near succinyl-CoA:3-ketoacid-coenzyme A transferase
AbA118F_0974		1.34374	0.426255	0.477142	0.538783	hypothetical protein
AbA118F_0975		0.334913	-1.57814	8.02347e-22	7.90725e-21	hypothetical protein
AbA118F_0976		0.265791	-1.91164	1.4916e-17	1.0792e-16	D-beta-hydroxybutyrate permease
AbA118F_0977		0.244771	-2.03049	1.72596e-42	7.10051e-41	D-beta-hydroxybutyrate dehydrogenase
AbA118F_0978		0.372586	-1.42436	5.35237e-23	5.88096e-22	Transcriptional regulator
AbA118F_0979		0.410524	-1.28446	3.53246e-08	1.15176e-07	4-hydroxybenzoate transporter
AbA118F_0980		1.42011	0.506008	0.0782299	0.108498	Dienelactone hydrolase family protein
AbA118F_0981		1.36159	0.445291	0.322814	0.381978	short-chain dehydrogenase/reductase SDR clustered with dienelactone hydrolase
AbA118F_0982		0.971193	-0.0421698	0.913611	0.934747	putative oxygenase subunit
AbA118F_0983		0.951083	-0.072357	0.841618	0.872186	Nitrilotriacetate monooxygenase component B
AbA118F_0984		0.515893	-0.954857	0.00121461	0.00229924	Protein involved in meta-pathway of phenol degradation
AbA118F_0985		1.06184	0.0865633	0.589254	0.64785	benABC operon transcriptional activator BenR
AbA118F_0986		0.611978	-0.708448	0.00077769	0.00151763	benzoate dioxygenase, ferredoxin reductase component
AbA118F_0987		0.519563	-0.944631	0.00144166	0.00270159	Anthranilate dioxygenase small subunit
AbA118F_0988		0.52426	-0.931646	7.62801e-06	1.89655e-05	Benzoate 1,2-dioxygenase alpha subunit
AbA118F_0989		1.00827	0.0118867	0.923948	0.943142	DNA-binding domain of ModE
AbA118F_0990		0.653935	-0.612782	3.52553e-05	8.01629e-05	Molybdenum ABC transporter, substrate-binding protein ModA
AbA118F_0991		0.892137	-0.164662	0.412118	0.473094	Molybdenum ABC transporter permease protein ModB
AbA118F_0992		0.645755	-0.630941	0.0172789	0.0274014	Molybdenum ABC transporter ATP-binding protein ModC
AbA118F_0993	entA	0.431051	-1.21407	6.87296e-05	0.000152646	2,3-dihydro-2,3-dihydroxybenzoate dehydrogenase
AbA118F_0994		0.418069	-1.25819	1.89431e-08	6.32271e-08	Isochorismatase of siderophore biosynthesis
AbA118F_0995	fur	0.427532	-1.2259	2.23419e-08	7.42214e-08	Hypothetical protein
AbA118F_0996		0.540734	-0.887009	1.5389e-05	3.65901e-05	5'-nucleotidase
AbA118F_0997		0.821662	-0.283382	0.045465	0.0665516	Polyphosphate kinase
AbA118F_0998		0.776916	-0.364169	0.0592236	0.0842853	Coenzyme PQQ synthesis protein A
AbA118F_0999		0.532793	-0.908354	1.33069e-09	4.87369e-09	Coenzyme PQQ synthesis protein B
AbA118F_1000		0.632869	-0.660021	1.10142e-05	2.67639e-05	Pyrroloquinoline-quinone synthase
AbA118F_1001		0.689963	-0.535409	0.0110475	0.0180453	Coenzyme PQQ synthesis protein D
AbA118F_1002		0.68593	-0.543867	0.000535443	0.00107089	Coenzyme PQQ synthesis protein E
AbA118F_1003		0.815819	-0.293679	0.178481	0.227719	Microsomal dipeptidase
AbA118F_1004		0.226198	-2.14434	1.11614e-05	2.70474e-05	Hypothetical protein
AbA118F_1005		0.278441	-1.84456	1.93228e-12	8.99526e-12	Hypothetical protein
AbA118F_1006		0.386191	-1.37261	2.98653e-15	1.80006e-14	G:T/U mismatch-specific uracil/thymine DNA-glycosylase
AbA118F_1007		0.354733	-1.49519	1.33729e-22	1.42941e-21	Cardiolipin synthetase
AbA118F_1008		0.142542	-2.81054	6.71048e-32	1.34896e-30	hypothetical protein
AbA118F_1009		0.264397	-1.91922	4.62812e-28	6.79431e-27	Hypothetical protein
AbA118F_1010		0.247054	-2.0171	2.58127e-31	4.99046e-30	Catalase-like heme-binding protein
AbA118F_1011		0.186592	-2.42204	1.70055e-28	2.5822e-27	Phage capsid and scaffold
AbA118F_1012		0.457714	-1.12748	4.32271e-15	2.5747e-14	S-(hydroxymethyl)glutathione dehydrogenase
AbA118F_1013		1.01675	0.0239712	0.907345	0.92968	hypothetical protein
AbA118F_1014		0.296627	-1.75328	3.31144e-33	7.46235e-32	fimbrial adhesin precursor
AbA118F_1015		0.401942	-1.31494	6.75702e-21	6.25041e-20	outer membrane usher protein precursor
AbA118F_1016		0.37938	-1.39829	1.50843e-14	8.56634e-14	P pilus assembly protein, chaperone PapD
AbA118F_1017		0.164248	-2.60605	2.33218e-71	3.17356e-69	Fimbrial protein
AbA118F_1018		0.189458	-2.40005	4.86513e-10	1.84885e-09	hypothetical protein
AbA118F_1019		4.85926	2.28074	4.62557e-14	2.52119e-13	Salicylate hydroxylase
AbA118F_1020		2.7468	1.45775	1.3077e-12	6.19361e-12	Tyrosyl-tRNA synthetase
AbA118F_1021		2.59596	1.37627	4.01723e-22	4.01496e-21	Anhydro-N-acetylmuramic acid kinase
AbA118F_1022		3.14414	1.65267	1.55263e-20	1.39776e-19	Epoxide hydrolase-related protein
AbA118F_1023		2.5834	1.36927	3.48066e-22	3.53563e-21	Iron-sulfur cluster insertion protein ErpA
AbA118F_1024		2.48366	1.31247	1.80636e-13	9.30261e-13	AdeT
AbA118F_1025		2.28415	1.19166	9.45346e-09	3.2253e-08	AdeT
AbA118F_1026		2.24118	1.16426	1.50377e-10	5.97791e-10	AdeT
AbA118F_1027		3.13225	1.6472	1.80426e-13	9.30261e-13	Bis-ABC ATPase YheS
AbA118F_1028		3.26154	1.70555	9.81893e-25	1.16968e-23	DedA protein
AbA118F_1029		6.55736	2.71311	3.61952e-30	6.27739e-29	Soluble cytochrome b562
AbA118F_1030		4.19236	2.06776	7.63514e-19	6.00292e-18	DNA gyrase subunit B
AbA118F_1031	recF	4.81073	2.26625	3.51591e-31	6.76049e-30	DNA recombination and repair protein RecF
AbA118F_1032		3.27884	1.71319	3.55e-22	3.58855e-21	DNA polymerase III beta subunit
AbA118F_1033		1.58862	0.66777	2.08801e-06	5.56698e-06	Chromosomal replication initiator protein DnaA
AbA118F_1034		3.99402	1.99784	1.48073e-40	5.18697e-39	LSU ribosomal protein L34p
AbA118F_1035		4.00235	2.00085	1.75809e-27	2.49805e-26	Ribonuclease P protein component
AbA118F_1036		3.94622	1.98047	8.44575e-19	6.62552e-18	Membrane protein insertion efficiency factor YidD
AbA118F_1037		2.29194	1.19657	8.02464e-10	3.00118e-09	Inner membrane protein translocase and chaperone YidC, long form
AbA118F_1038		3.52105	1.816	3.76197e-28	5.56897e-27	tRNA-5-carboxymethylaminomethyl-2- thiouridine(34) synthesis protein MnmE
AbA118F_1039		5.87017	2.5534	1.01499e-54	6.65005e-53	FrmR: Negative transcriptional regulator of formaldehyde detoxification operon
AbA118F_1040		3.46345	1.79221	3.98759e-19	3.25822e-18	Cobalt-zinc-cadmium resistance protein CzcD
AbA118F_1041		4.67893	2.22618	2.67676e-47	1.33386e-45	Thiol:disulfide interchange protein DsbC
AbA118F_1042		1.79103	0.840791	0.0218422	0.034043	hypothetical protein
AbA118F_1043		3.6731	1.877	5.19768e-11	2.15081e-10	Hypoxanthine-guanine phosphoribosyltransferase
AbA118F_1044		3.26829	1.70854	1.89938e-07	5.68528e-07	hypothetical protein
AbA118F_1045		2.4132	1.27095	2.19474e-14	1.22476e-13	Guanine deaminase
AbA118F_1046		6.49063	2.69836	8.82913e-09	3.01811e-08	Putative protein with Rieske (2Fe-2S) region
AbA118F_1047		2.74806	1.45842	8.45039e-09	2.89424e-08	Putative glutathionylspermidine synthase
AbA118F_1048		2.76805	1.46887	6.4223e-10	2.41468e-09	hypothetical protein
AbA118F_1049		3.25396	1.7022	2.14727e-05	4.99478e-05	Alkaline induced inner membrane protein Alx
AbA118F_1050		2.97445	1.57262	3.5196e-14	1.9306e-13	Undecaprenyl-diphosphatase BcrC
AbA118F_1051		1.74723	0.805073	3.32464e-08	1.08511e-07	Integral membrane protein
AbA118F_1052		2.99154	1.58089	1.38033e-07	4.19846e-07	UDP-N-acetylmuramate:L-alanyl-gamma-D-glutamyl- meso-diaminopimelate ligase
AbA118F_1053		6.19173	2.63034	1.46644e-47	7.6298e-46	putative membrane protein
AbA118F_1054		3.23333	1.69302	0.00549035	0.00944329	Hypothetical protein
AbA118F_1055		7.87433	2.97716	4.51346e-26	5.87082e-25	N5-carboxyaminoimidazole ribonucleotide mutase
AbA118F_1056		7.59561	2.92517	1.16552e-21	1.13598e-20	N5-carboxyaminoimidazole ribonucleotide synthase
AbA118F_1057		3.45587	1.78905	4.99659e-11	2.07314e-10	hypothetical protein
AbA118F_1058		1.42463	0.510592	0.000265819	0.000553868	Membrane-bound lytic murein transglycosylase B
AbA118F_1059		1.48953	0.574853	0.00482695	0.00835098	hypothetical protein
AbA118F_1060		3.13467	1.64831	5.51111e-12	2.49021e-11	Membrane-type matrix metallopeptidase-1
AbA118F_1061		1.94614	0.960618	0.000804671	0.00156253	Membrane-type matrix metallopeptidase-1
AbA118F_1062		2.06187	1.04395	0.00024236	0.000507379	Chaperone protein DnaK
AbA118F_1063		2.23017	1.15716	1.26982e-06	3.48806e-06	Heat shock protein GrpE
AbA118F_1064		1.89405	0.921476	2.71686e-08	8.93333e-08	LysR-family transcriptional regulator clustered with
AbA118F_1065		2.51173	1.32868	1.20547e-08	4.09697e-08	Metallo-beta-lactamase superfamily protein
AbA118F_1066		3.98537	1.99471	6.17588e-15	3.61759e-14	hypothetical protein
AbA118F_1067		1.2585	0.331701	0.0229396	0.0355655	hypothetical protein
AbA118F_1068		1.67753	0.746341	1.52287e-07	4.61293e-07	Esterase
AbA118F_1069		1.73117	0.791751	6.54194e-08	2.06103e-07	Peptidyl-prolyl cis-trans isomerase PpiA precursor
AbA118F_1070	adeC	0.488974	-1.03217	1.35346e-09	4.95197e-09	Excinuclease ABC subunit A-like protein
AbA118F_1071	adeB	0.661601	-0.595967	0.000342283	0.000700808	RND efflux system, inner membrane transporter
AbA118F_1072	adeA	0.672078	-0.573299	0.0290533	0.0441162	RND efflux system, membrane fusion protein
AbA118F_1073		0.534369	-0.904091	2.39364e-06	6.31992e-06	Two-component transcriptional response regulator, LuxR family
AbA118F_1074	adeR	0.432872	-1.20799	1.52762e-10	6.06591e-10	AdeR
AbA118F_1075	adeS	0.650989	-0.619295	0.000787277	0.00153296	AdeS
AbA118F_1076		1.21093	0.276112	0.195851	0.247472	Transcriptional regulator, AraC family
AbA118F_1077		0.0873944	-3.51631	9.99562e-61	9.06782e-59	Hydrolase, alpha/beta fold family
AbA118F_1078		0.16069	-2.63764	2.14389e-40	7.43634e-39	Short-chain dehydrogenase/reductase SDR
AbA118F_1079		0.190902	-2.3891	1.02806e-30	1.88459e-29	Putative oxidoreductase
AbA118F_1080		0.777215	-0.363615	0.075809	0.105589	Hnh endonuclease
AbA118F_1081		0.516273	-0.953793	3.23261e-09	1.14036e-08	Acetyltransferase
AbA118F_1082		0.295089	-1.76078	1.77301e-29	2.93127e-28	SIR2 family protein
AbA118F_1083		0.252363	-1.98643	4.87184e-31	9.26698e-30	Xanthosine/inosine triphosphate pyrophosphatase
AbA118F_1084		0.29232	-1.77438	1.80921e-26	2.39737e-25	Adenosine deaminase
AbA118F_1085		0.16186	-2.62718	0.00574626	0.00984517	Transcriptional regulator, AcrR family
AbA118F_1086		0.798634	-0.324393	0.515022	0.576994	hypothetical protein
AbA118F_1087		1.2797	0.355811	0.612873	0.670484	Transcriptional regulator
AbA118F_1088		0.820685	-0.285099	0.134884	0.177141	hypothetical protein
AbA118F_1089		1.28809	0.365238	0.737217	0.780923	hypothetical protein
AbA118F_1090		0.774044	-0.369512	0.0529393	0.0763863	hypothetical protein
AbA118F_1091		0.796327	-0.328567	0.13691	0.179536	Hypothetical protein
AbA118F_1092		0.620549	-0.688382	0.000783501	0.00152645	5'-nucleotidase SurE
AbA118F_1093		0.499166	-1.00241	1.9554e-05	4.58462e-05	Hypothetical protein
AbA118F_1094		0.458346	-1.12549	2.21952e-05	5.15267e-05	Type I secretion outer membrane protein, TolC precursor
AbA118F_1095		0.363441	-1.46021	3.16353e-16	2.03872e-15	Plant auxin-responsive GH3-like protein
AbA118F_1096		0.281022	-1.83125	4.77584e-19	3.84896e-18	hypothetical protein
AbA118F_1097		0.312227	-1.67933	1.88659e-13	9.70169e-13	Inner-membrane proton/drug antiporter (MSF type) of tripartite multidrug efflux system
AbA118F_1098		0.359043	-1.47777	2.99626e-13	1.51008e-12	Membrane fusion component of MSF-type tripartite multidrug efflux system
AbA118F_1099		3.54262	1.82482	0.0385221	0.0571212	Hypothetical protein
AbA118F_1100		1.78621	0.8369	3.38613e-06	8.78952e-06	5,10-methylenetetrahydrofolate reductase
AbA118F_1101		0.937406	-0.0932548	0.565363	0.625275	Nudix-related transcriptional regulator NrtR
AbA118F_1102		1.73586	0.795651	0.0222458	0.0346263	Nicotinamide phosphoribosyltransferase
AbA118F_1103		2.34621	1.23033	0.000467705	0.000940728	Ribose-phosphate pyrophosphokinase
AbA118F_1104		1.08244	0.114284	0.93708	0.953246	Integral membrane protein
AbA118F_1105		0.513174	-0.962479	0.00261162	0.00468556	Transcriptional regulator, AraC family
AbA118F_1106		1.42553	0.5115	0.208725	0.262147	Histone acetyltransferase HPA2
AbA118F_1107		0.824732	-0.278002	0.236203	0.292505	Iron(III) dicitrate transport ATP-binding protein FecE
AbA118F_1108		1.37676	0.461281	0.113341	0.151378	Vitamin B12 ABC transporter, permease protein BtuC
AbA118F_1109		1.66646	0.73679	0.0316614	0.0476875	Vitamin B12 ABC transporter, substrate-binding protein BtuF
AbA118F_1110		0.857579	-0.221659	0.862648	0.89007	putative iron-regulated membrane protein
AbA118F_1111		0.508621	-0.975337	4.36475e-08	1.40514e-07	Cinnamyl alcohol dehydrogenase/reductase : Alcohol dehydrogenase
AbA118F_1112		0.507043	-0.97982	5.62768e-08	1.78412e-07	Transcriptional regulator, AraC family
AbA118F_1113		0.464694	-1.10565	2.23793e-08	7.42757e-08	3-hydroxyisobutyrate dehydrogenase family protein
AbA118F_1114		0.390737	-1.35573	1.02833e-13	5.39899e-13	Nitrate/nitrite transporter
AbA118F_1115		0.284221	-1.81491	1.29172e-12	6.12613e-12	Nucleoside-diphosphate-sugar epimerases
AbA118F_1116		0.412082	-1.279	3.58612e-10	1.3806e-09	Transcriptional regulator, LysR family
AbA118F_1117		0.314391	-1.66937	2.47774e-20	2.21369e-19	putative 2-keto-3-deoxyxylonate dehydratase
AbA118F_1118		0.528875	-0.919	6.66212e-09	2.29957e-08	Xylonate dehydratase
AbA118F_1119		0.469073	-1.09212	1.12285e-12	5.3612e-12	2,5-dioxovalerate dehydrogenase
AbA118F_1120		0.832272	-0.264873	0.109222	0.146596	Transcriptional regulator, AcrR family
AbA118F_1121		0.544495	-0.87701	0.0022385	0.00406144	Inner-membrane proton/drug antiporter (MSF type) of tripartite multidrug efflux system
AbA118F_1122		0.761041	-0.393954	0.0485187	0.0705835	Membrane fusion component of MSF-type tripartite multidrug efflux system
AbA118F_1123		0.288577	-1.79297	4.75176e-34	1.14366e-32	Hemolysin-type calcium-binding region
AbA118F_1124		0.492649	-1.02137	2.99779e-11	1.27478e-10	hypothetical protein
AbA118F_1125		0.812942	-0.298776	0.131524	0.173308	Urea carboxylase-related ABC transporter, permease protein
AbA118F_1126		0.846307	-0.240747	0.361391	0.42212	Urea carboxylase-related ABC transporter, ATPase protein
AbA118F_1127		0.605596	-0.723572	7.71076e-05	0.000170079	Urea carboxylase-related ABC transporter, periplasmic substrate-binding protein
AbA118F_1128		0.750221	-0.414612	0.0558766	0.0801994	Allophanate hydrolase
AbA118F_1129		1.21926	0.286003	0.635372	0.690401	Nickel responsive regulator NikR
AbA118F_1130		0.823417	-0.280305	0.654088	0.706831	hypothetical protein
AbA118F_1131		0.800789	-0.320506	0.0430293	0.0634323	Transcriptional regulator, HxlR family
AbA118F_1132		0.696244	-0.522334	0.0536612	0.0773333	putative NAD(P)H oxidoreductase, YdeQ/YrkL/YwrO family
AbA118F_1133		0.819447	-0.287277	0.161067	0.207597	Urea carboxylase
AbA118F_1134		1.50441	0.589194	0.292592	0.350912	Urea carboxylase-related aminomethyltransferase
AbA118F_1135		3.10232	1.63335	0.00059415	0.00117567	Urea carboxylase-related aminomethyltransferase
AbA118F_1136		0.195693	-2.35334	2.4902e-31	4.84084e-30	putative zinc-type alcohol dehydrogenase-like protein YbdR
AbA118F_1137		0.344187	-1.53874	8.06144e-24	9.20044e-23	hypothetical protein
AbA118F_1138		1.60054	0.678556	0.15995	0.206459	Transcriptional regulator, AcrR family
AbA118F_1139		0.186748	-2.42084	4.52881e-61	4.33052e-59	hypothetical protein
AbA118F_1140		1.13496	0.182641	0.230077	0.285281	EriC-type chloride/proton exchange protein
AbA118F_1141		0.283778	-1.81717	5.47716e-08	1.74108e-07	Biotin carboxylase of acetyl-CoA carboxylase
AbA118F_1142		0.305199	-1.71218	1.39071e-06	3.80537e-06	Allophanate hydrolase 2 subunit 1
AbA118F_1143		0.299288	-1.74039	1.67691e-05	3.95528e-05	UPF0317 protein YcsI
AbA118F_1144		0.211999	-2.23787	1.22156e-09	4.49729e-09	Lactam utilization protein LamB
AbA118F_1145		0.256949	-1.96045	8.3119e-06	2.06079e-05	putative metal ion transporter YcsG, Mn(2+)/Fe(2+) NRAMP family
AbA118F_1146		0.872014	-0.197577	0.209999	0.263495	Transcriptional regulator, LysR family
AbA118F_1147		1.45954	0.545511	0.271194	0.32972	hypothetical protein
AbA118F_1148		2.04494	1.03206	0.0778973	0.108121	hypothetical protein
AbA118F_1149		1.10609	0.145469	0.762518	0.802436	hypothetical protein
AbA118F_1150		0.95219	-0.0706779	0.709083	0.756099	hypothetical protein
AbA118F_1151		0.612511	-0.707193	9.44501e-05	0.000206274	hypothetical protein
AbA118F_1152		0.519109	-0.94589	1.07768e-09	4.00087e-09	hypothetical protein
AbA118F_1153		0.493772	-1.01808	5.04008e-13	2.49745e-12	Rhs-family protein
AbA118F_1154	vgrG_4	0.618339	-0.693531	8.75317e-07	2.44425e-06	VgrG protein
AbA118F_1155		0.220204	-2.18309	4.70409e-46	2.18988e-44	Beta-lactamase class A-like and penicillin binding proteins (PBPs) superfamily
AbA118F_1156		0.536451	-0.898481	4.46293e-06	1.14089e-05	2-haloalkanoic acid dehalogenase
AbA118F_1157		0.818487	-0.288969	0.127979	0.169014	Acetyltransferase, GNAT family
AbA118F_1158		0.236624	-2.07933	1.11893e-36	3.11714e-35	hypothetical protein
AbA118F_1159		0.901777	-0.149157	0.764903	0.804706	hypothetical protein
AbA118F_1160		0.292593	-1.77303	1.44885e-28	2.23844e-27	3-hydroxyacyl-CoA dehydrogenase
AbA118F_1161		1.396	0.481298	0.10841	0.145871	hypothetical protein
AbA118F_1162		0.803664	-0.315335	0.0834944	0.114675	Albicidin resistance protein
AbA118F_1163		0.663418	-0.592009	0.00044118	0.00089143	Hypothetical protein
AbA118F_1164		0.634886	-0.655431	0.00451176	0.00784789	4-hydroxybenzoate transporter
AbA118F_1165		0.826116	-0.275584	0.652951	0.706466	Transcriptional regulator, AcrR family
AbA118F_1166		0.868805	-0.202896	0.334942	0.394613	Lipid A biosynthesis lauroyl acyltransferase
AbA118F_1167		0.5748	-0.798869	1.15224e-06	3.18486e-06	diguanylate cyclase/phosphodiesterase (GGDEF & EAL domains) with PAS/PAC sensor(s)
AbA118F_1168		1.61939	0.695451	0.0629404	0.0892517	Putative DMT superfamily metabolite efflux protein precursor
AbA118F_1169		0.599684	-0.737725	0.0154662	0.0247487	Hypothetical protein
AbA118F_1170		1.19598	0.258189	0.0682262	0.0958635	DNA mismatch repair protein MutS
AbA118F_1171		1.2344	0.303813	0.0674137	0.0947972	hypothetical protein
AbA118F_1172		1.00968	0.0138946	0.878437	0.903987	4Fe-4S dicluster domain
AbA118F_1173		1.18978	0.250692	0.0651098	0.0918128	Hypothetical protein
AbA118F_1174		1.08714	0.120537	0.398478	0.458476	putative SAM-dependent O-methyltransferase
AbA118F_1175		0.339391	-1.55898	3.01887e-27	4.17218e-26	Universal stress protein UspA
AbA118F_1176		0.808439	-0.30679	0.121861	0.161538	Acetyltransferase, CysE/LacA/LpxA/NodL family
AbA118F_1177		1.19792	0.260529	0.163336	0.209986	Protein co-occurring with transport systems
AbA118F_1178		0.554458	-0.85085	2.56322e-09	9.10511e-09	Type I secretion membrane fusion protein, HlyD family : membrane fusion protein LapC
AbA118F_1179	lssB	0.553455	-0.853463	1.11348e-09	4.12945e-09	Type I secretion system ATPase, LssB family LapB
AbA118F_1180		0.914223	-0.129383	0.360448	0.421297	Type I secretion outer membrane protein, TolC family
AbA118F_1181		0.719742	-0.474448	0.00104471	0.00199686	Lipopolysaccharide ABC transporter, ATP-binding protein LptB
AbA118F_1182		0.8426	-0.24708	0.0880456	0.120319	Lipopolysaccharide export system protein LptA
AbA118F_1183		0.831957	-0.265419	0.0590176	0.0840935	Lipopolysaccharide export system protein LptC
AbA118F_1184		1.2636	0.337538	0.0229787	0.0356104	3-deoxy-D-manno-octulosonate 8-phosphate phosphatase
AbA118F_1185		1.21657	0.282816	0.0442012	0.0649435	D-arabinose 5-phosphate isomerase
AbA118F_1186		0.899678	-0.152519	0.274603	0.333177	Cysteinyl-tRNA synthetase
AbA118F_1187		1.50058	0.585522	0.549628	0.610161	putative integrase/recombinase protein
AbA118F_1188		0.369967	-1.43453	4.70123e-08	1.50661e-07	hypothetical protein
AbA118F_1189		0.173301	-2.52865	6.56878e-45	2.86918e-43	hypothetical protein
AbA118F_1190		2.19072	1.13141	0.0228585	0.0354864	Lysozyme (N-acetylmuramidase) family
AbA118F_1191		1.26775	0.342271	0.228915	0.284136	hypothetical protein
AbA118F_1192		0.700845	-0.512833	0.0700024	0.0980865	Transcriptional regulator, HxlR family
AbA118F_1193		0.973649	-0.0385262	0.841228	0.872037	putative MFS-type transporter
AbA118F_1194		0.241061	-2.05253	6.33289e-31	1.18549e-29	NAD+--asparagine ADP-ribosyltransferase
AbA118F_1195		0.256457	-1.96321	8.79646e-11	3.55679e-10	Hypothetical protein
AbA118F_1196		0.173472	-2.52722	8.43747e-61	7.85573e-59	hypothetical protein
AbA118F_1197		0.672597	-0.572187	0.273456	0.332128	hypothetical protein
AbA118F_1198		0.463758	-1.10856	7.63116e-15	4.44063e-14	Pyrroline-5-carboxylate reductase
AbA118F_1199		0.829177	-0.270248	0.0823948	0.113517	Hypothetical protein
AbA118F_1200		0.488455	-1.0337	2.08233e-13	1.06157e-12	Cold shock protein of CSP family
AbA118F_1201		0.198484	-2.33291	4.96511e-38	1.43988e-36	Threonine efflux protein
AbA118F_1202		8.06641	3.01193	2.14388e-10	8.40914e-10	Lysozyme (N-acetylmuramidase) family
AbA118F_1203		8.39211	3.06903	2.02052e-12	9.38137e-12	hypothetical protein
AbA118F_1204		9.94526	3.31401	6.27642e-14	3.36965e-13	hypothetical protein
AbA118F_1205		5.70732	2.51281	2.47418e-14	1.37204e-13	Peptidase S24 S26A and S26B
AbA118F_1206		3.56044	1.83206	6.44865e-35	1.60671e-33	Hypothetical protein
AbA118F_1207		0.977054	-0.0334902	0.797035	0.8338	Exodeoxyribonuclease VII large subunit
AbA118F_1208		0.752443	-0.410345	0.131726	0.173445	Exodeoxyribonuclease VII small subunit
AbA118F_1209		0.488847	-1.03254	5.54191e-07	1.57742e-06	Hypothetical protein
AbA118F_1210		0.542313	-0.882802	3.1532e-08	1.03201e-07	CmaU
AbA118F_1211		0.708872	-0.496403	0.000467626	0.000940728	hypothetical protein
AbA118F_1212		0.31212	-1.67983	9.98131e-14	5.27073e-13	Uncharacterized cysteine-rich DUF326 protein
AbA118F_1213		0.666883	-0.584494	0.00182723	0.00335483	Gfa-like protein
AbA118F_1214		0.541925	-0.883836	2.28092e-08	7.56316e-08	Cu(I)-responsive transcriptional regulator
AbA118F_1215		0.531765	-0.911138	0.000405183	0.000821982	Lead, cadmium, zinc and mercury transporting ATPase
AbA118F_1216		0.602827	-0.730183	0.0567321	0.0813612	Copper chaperone
AbA118F_1217		0.759962	-0.396	0.0103585	0.0169905	Aromatic hydrocarbon utilization transcriptional regulator CatR (LysR family)
AbA118F_1218		0.114744	-3.12351	5.71317e-96	2.8876e-93	Benzoate 1,2-dioxygenase alpha subunit
AbA118F_1219		0.114737	-3.12359	2.82599e-63	3.0298e-61	Benzoate 1,2-dioxygenase beta subunit
AbA118F_1220		0.142849	-2.80743	1.16666e-46	5.57788e-45	Benzoate 1,2-dioxygenase, ferredoxin reductase component
AbA118F_1221		0.183527	-2.44594	3.80063e-35	9.74393e-34	1,2-dihydroxycyclohexa-3,5-diene-1-carboxylate dehydrogenase
AbA118F_1222		0.304752	-1.71429	6.69066e-25	8.05155e-24	Benzoate transport protein
AbA118F_1223		0.352	-1.50635	6.12416e-26	7.93674e-25	benzoate MFS transporter BenK
AbA118F_1224		0.371267	-1.42947	3.27273e-22	3.36596e-21	Outer membrane low permeability porin, OprD family
AbA118F_1225		1.27019	0.345047	0.0132625	0.0214153	3-oxoacyl-[acyl-carrier-protein] synthase, KASIII
AbA118F_1226		1.24749	0.319031	0.0208184	0.0325621	ATP-dependent helicase HrpA
AbA118F_1227		0.798611	-0.324434	0.103811	0.140452	Alkyl hydroperoxide reductase protein C
AbA118F_1228		0.408671	-1.29099	0.00042652	0.000862473	hypothetical protein
AbA118F_1229		0.638377	-0.647519	1.22712e-05	2.95948e-05	O-methyltransferase
AbA118F_1230		0.805686	-0.31171	0.0688496	0.0966932	hypothetical protein
AbA118F_1231		0.588711	-0.764368	1.23978e-07	3.79112e-07	Alkyl hydroperoxide reductase protein F
AbA118F_1232		1.87783	0.909068	4.91315e-08	1.57026e-07	Outer membrane protein
AbA118F_1233		0.345086	-1.53497	9.56037e-27	1.28123e-25	Glutathione S-transferase
AbA118F_1234		0.532037	-0.910402	0.00256583	0.00460808	Extracellular ribonuclease/nuclease fusion protein
AbA118F_1235		1.37432	0.458715	0.00317128	0.00563252	tRNA (guanine(46)-N(7))-methyltransferase
AbA118F_1236		0.344667	-1.53672	5.35796e-25	6.49194e-24	putative glutathione S-transferase-like protein
AbA118F_1237		1.14838	0.199606	0.19816	0.250121	Hypothetical protein
AbA118F_1238		0.192874	-2.37427	1.07876e-34	2.66899e-33	Outer membrane lipoprotein omp16 precursor
AbA118F_1239		0.602547	-0.730855	4.4582e-07	1.28446e-06	Dihydroorotase
AbA118F_1240		0.900344	-0.151452	0.324789	0.38393	Aspartate carbamoyltransferase
AbA118F_1241		1.11647	0.158942	0.612296	0.67006	Hypothetical protein
AbA118F_1242		1.17481	0.232433	0.0878042	0.120082	23S rRNA (guanine(2445)-N(2))-methyltransferase
AbA118F_1243		0.58388	-0.776255	3.0385e-07	8.89182e-07	hypothetical protein
AbA118F_1244		0.325787	-1.618	1.21623e-20	1.10052e-19	CinA-like protein
AbA118F_1245		0.687224	-0.541148	0.0022882	0.00414523	ClpB protein
AbA118F_1246		0.606579	-0.721232	0.000121706	0.000263201	Peptidase, M23/M37 family
AbA118F_1247		0.648888	-0.62396	0.0058149	0.00995312	Protein PhnO
AbA118F_1248		1.02654	0.0377834	0.754495	0.795412	Protein YhfA
AbA118F_1249		1.23429	0.303683	0.0343272	0.0513095	Cyclic AMP receptor protein
AbA118F_1250		0.304664	-1.71471	4.25722e-31	8.14164e-30	Tas protein, an NADP(H)-dependent aldo-keto reductase
AbA118F_1251		0.579369	-0.787445	1.22953e-08	4.17474e-08	Zn-dependent protease with chaperone function
AbA118F_1252		1.17111	0.227881	0.434313	0.496157	Hypothetical protein
AbA118F_1253		0.897079	-0.156693	0.261806	0.319624	Adenylosuccinate synthetase
AbA118F_1254		1.16018	0.214353	0.118154	0.157331	ATP phosphoribosyltransferase regulatory subunit
AbA118F_1255		0.252028	-1.98834	5.95195e-36	1.58331e-34	hypothetical protein
AbA118F_1256		1.03793	0.053705	0.734835	0.77933	NAD-dependent glyceraldehyde-3-phosphate dehydrogenase
AbA118F_1257		1.04319	0.0610022	0.662012	0.71452	Alanyl-tRNA synthetase
AbA118F_1258		1.00599	0.00861943	0.951796	0.964886	Aspartokinase
AbA118F_1259		0.774803	-0.368098	0.00802976	0.0133731	Carbon storage regulator
AbA118F_1260		1.09907	0.136283	0.494246	0.55583	Ribonuclease HII
AbA118F_1261		1.48314	0.568653	0.000995072	0.00190816	putative lipoprotein
AbA118F_1262		0.769146	-0.378671	0.0311854	0.0470508	Cytochrome b561
AbA118F_1263		0.972091	-0.0408371	0.831407	0.864136	Adenosine deaminase
AbA118F_1264		0.763351	-0.389581	0.00574518	0.00984517	Xanthine/uracil/thiamine/ascorbate permease family protein
AbA118F_1265		0.518623	-0.947242	3.23789e-05	7.37646e-05	hypothetical protein
AbA118F_1266		0.600821	-0.734993	0.000191584	0.000404671	Cyclohexanone monooxygenase
AbA118F_1267		0.709241	-0.495653	0.172044	0.220222	Oxidoreductase, short-chain dehydrogenase/reductase family
AbA118F_1268		0.603727	-0.728031	0.0151676	0.0242818	putative metal-dependent hydrolase
AbA118F_1269		0.851679	-0.231619	0.39708	0.457463	Pirin
AbA118F_1270		1.47424	0.559976	0.0109404	0.0178951	Transcriptional regulator, AcrR family
AbA118F_1271		1.35111	0.434141	0.0339187	0.0507418	FF domain protein
AbA118F_1272		1.21263	0.278141	0.248175	0.305088	Oxidoreductase, short-chain dehydrogenase/reductase family
AbA118F_1273		1.08821	0.121954	0.490205	0.551637	Cyclohexanone monooxygenase
AbA118F_1274		0.898942	-0.1537	0.578219	0.637897	O-Methyltransferase involved in polyketide biosynthesis
AbA118F_1275		0.890394	-0.167484	0.363192	0.423524	Transcriptional regulator, AraC family
AbA118F_1276		0.173027	-2.53093	1.09649e-61	1.1084e-59	Cyclohexanone monooxygenase
AbA118F_1277		0.178929	-2.48254	8.55069e-53	5.30743e-51	Short-chain dehydrogenase/reductase SDR precursor
AbA118F_1278		0.175367	-2.51155	7.01498e-32	1.4022e-30	Lipase/esterase
AbA118F_1279		0.418187	-1.25778	7.36277e-19	5.82763e-18	Cholesterol oxidase : Steroid Delta(5)->Delta(4)-isomerase
AbA118F_1280		0.393915	-1.34404	2.15215e-16	1.40485e-15	Outer membrane low permeability porin, OprD family, putative vanillate porin VanP
AbA118F_1281		0.334537	-1.57976	6.48436e-08	2.04654e-07	Putative hydroxycinnamate transporter
AbA118F_1282		0.320262	-1.64267	7.64448e-23	8.271e-22	Vanillate O-demethylase oxygenase subunit
AbA118F_1283		0.371363	-1.4291	1.80592e-09	6.49323e-09	Flavodoxin reductases (ferredoxin-NADPH reductases) family 1
AbA118F_1284		0.658921	-0.601822	0.000274236	0.000570733	Transcriptional regulator for ferulate or vanillate catabolism
AbA118F_1285		0.992229	-0.0112547	0.996629	1	Transcriptional regulator, MarR family
AbA118F_1286		0.684984	-0.545857	0.0450963	0.0660665	Putative hydroxycinnamate transporter
AbA118F_1287		0.580017	-0.785833	6.98153e-06	1.74563e-05	Trans-feruloyl-CoA hydratase
AbA118F_1288		0.665994	-0.586419	6.38109e-05	0.000142258	Vanillin dehydrogenase (Hydroxybenzaldehyde dehydrogenase)
AbA118F_1289		0.728821	-0.456363	0.0029763	0.00529953	Trans-feruloyl-CoA synthase
AbA118F_1290		1.09782	0.134639	0.800656	0.837093	Acyl-CoA dehydrogenase
AbA118F_1291		0.768658	-0.379586	0.314591	0.373121	Outer membrane low permeability porin, OprD family, putative vanillate porin VanP
AbA118F_1292		0.663504	-0.591822	0.523928	0.584938	hypothetical protein
AbA118F_1293		0.792489	-0.335537	0.567193	0.626711	Hypothetical protein
AbA118F_1294		0.61562	-0.699887	0.000803802	0.0015617	Chlorogenate esterase
AbA118F_1295		0.952312	-0.0704945	0.681183	0.731197	putative D-glucarate or D-galactorate regulator, GntR family
AbA118F_1296		0.658605	-0.602514	0.000644794	0.00126949	2,5-dioxovalerate dehydrogenase
AbA118F_1297		0.520115	-0.943098	0.000452735	0.000912174	5-dehydro-4-deoxyglucarate dehydratase
AbA118F_1298		0.738376	-0.437573	0.00748019	0.0125486	Glucarate dehydratase
AbA118F_1299		0.756976	-0.40168	0.040037	0.0591939	D-glucarate transporter
AbA118F_1300		0.612828	-0.706445	0.0019037	0.00348831	D-galactarate dehydratase
AbA118F_1301		1.70588	0.770518	0.108434	0.145871	Permease of the drug/metabolite transporter (DMT) superfamily
AbA118F_1302		1.15736	0.210834	0.750134	0.792422	Permease of the drug/metabolite transporter (DMT) superfamily
AbA118F_1303		0.671841	-0.573807	0.00474097	0.0082183	Transcriptional regulator, AraC family
AbA118F_1304		0.481759	-1.05362	7.44144e-12	3.31168e-11	Aldehyde dehydrogenase
AbA118F_1305		0.158003	-2.66198	8.48998e-70	1.07277e-67	D-serine/D-alanine/glycine transporter
AbA118F_1306		0.184429	-2.43886	5.38468e-13	2.66075e-12	Arginine N-succinyltransferase
AbA118F_1307		0.1363	-2.87514	1.51365e-24	1.79107e-23	Succinylornithine transaminase
AbA118F_1308		0.689355	-0.536681	0.0104458	0.0171257	Transcriptional regulator, AsnC family
AbA118F_1309		0.261667	-1.9342	3.30633e-32	6.84081e-31	4-aminobutyraldehyde dehydrogenase
AbA118F_1310		0.317738	-1.65409	4.83245e-29	7.73629e-28	Hypothetical protein
AbA118F_1311		0.571864	-0.806257	1.53352e-07	4.64124e-07	Lactate-responsive regulator LldR in Enterobacteria, GntR family
AbA118F_1312		0.570136	-0.810623	8.84448e-08	2.75214e-07	hypothetical protein
AbA118F_1313		0.565146	-0.823305	1.23806e-06	3.40877e-06	Putrescine importer
AbA118F_1314		0.702452	-0.509529	0.000385561	0.000784424	Oxidoreductase
AbA118F_1315		1.20096	0.264184	0.113047	0.1511	Aromatic amino acid transport protein AroP
AbA118F_1316		0.982181	-0.0259386	0.888251	0.912494	hypothetical protein
AbA118F_1317		0.743313	-0.427959	0.110762	0.148381	Hypothetical protein
AbA118F_1318		0.724852	-0.464242	0.076423	0.106325	hypothetical protein
AbA118F_1319		0.96841	-0.0463103	0.925329	0.943825	hypothetical protein
AbA118F_1320		0.568006	-0.816021	0.00726642	0.0122305	hypothetical protein
AbA118F_1321		1.19982	0.262812	0.536874	0.597315	hypothetical protein
AbA118F_1322		1.34404	0.426576	0.390921	0.452174	hypothetical protein
AbA118F_1323		1.18951	0.250372	0.62528	0.682159	hypothetical protein
AbA118F_1324		0.923379	-0.115005	0.866378	0.893397	hypothetical protein
AbA118F_1325		0.520796	-0.941211	0.0193886	0.030501	hypothetical protein
AbA118F_1326		0.614826	-0.70175	4.77656e-06	1.21579e-05	hypothetical protein
AbA118F_1327	vgrG_5	0.774355	-0.368933	0.00961843	0.0158279	PUTATIVE VGR-RELATED PROTEIN (VgrG5)
AbA118F_1328		1.72631	0.787694	0.150132	0.195139	Transcriptional regulator, AcrR family
AbA118F_1329		2.21165	1.14512	0.259047	0.316803	Transcriptional regulator, AcrR family
AbA118F_1330		1.06203	0.0868235	0.911231	0.932852	hypothetical protein
AbA118F_1331		1.78365	0.834831	0.229038	0.284136	hypothetical protein
AbA118F_1332		0.472241	-1.0824	1.65118e-14	9.33204e-14	Methionine ABC transporter substrate-binding protein
AbA118F_1333		0.335916	-1.57383	1.02985e-27	1.49943e-26	membran protein
AbA118F_1334		0.400227	-1.32111	2.697e-18	2.03889e-17	Peptidase M48, Ste24p
AbA118F_1335		0.681127	-0.554005	0.00380703	0.00670113	2,4-dienoyl-CoA reductase [NADPH]
AbA118F_1336		0.957729	-0.0623106	0.677556	0.727966	Argininosuccinate synthase
AbA118F_1337		0.856128	-0.224102	0.288573	0.346915	Phytochrome-like protein
AbA118F_1338		0.942595	-0.0852906	0.571211	0.630363	Dihydroorotase
AbA118F_1339		0.971057	-0.042372	0.770103	0.809695	Ribonuclease T
AbA118F_1340		0.450797	-1.14945	1.2368e-15	7.67686e-15	Ferrichrome-iron receptor
AbA118F_1341		0.336277	-1.57228	1.57999e-25	1.96831e-24	2,4-dienoyl-CoA reductase [NADPH]
AbA118F_1342		0.835236	-0.259745	0.128715	0.169923	Oligopeptide transport system permease protein OppB
AbA118F_1343		0.952125	-0.0707766	0.756778	0.797344	Oligopeptide transport system permease protein OppC
AbA118F_1344		1.0513	0.0721774	0.69775	0.746263	Oligopeptide transport system permease protein OppB
AbA118F_1345		0.891369	-0.165905	0.302973	0.361158	ABC transporter, periplasmic substrate-binding protein yejA
AbA118F_1346		0.710121	-0.493863	0.000361697	0.000739701	Membrane-bound lytic murein transglycosylase D : repetitive LysM domain
AbA118F_1347		0.981959	-0.0262659	0.875179	0.901422	Ribonuclease HI
AbA118F_1348		0.616063	-0.698851	8.59776e-06	2.12719e-05	Hypothetical protein
AbA118F_1349		0.763961	-0.388429	0.00819148	0.0136063	NADH pyrophosphatase, decaps 5'-NAD modified RNA
AbA118F_1350		0.84799	-0.237881	0.118961	0.158227	Esterase/lipase/thioesterase family protein
AbA118F_1351		0.694462	-0.526033	0.000298733	0.000617358	21 kDa hemolysin precursor
AbA118F_1352		1.25885	0.332105	0.320139	0.379194	Endonuclease
AbA118F_1353		1.20568	0.269847	0.0784608	0.10869	16S rRNA (cytidine(1402)-2'-O)-methyltransferase
AbA118F_1354		1.59097	0.66991	0.0166263	0.0264614	hypothetical protein
AbA118F_1355		0.761289	-0.393483	0.0664644	0.0934994	Transcriptional regulator ArgP, LysR family
AbA118F_1356		0.619766	-0.690204	0.00659739	0.011195	Arginine exporter protein ArgO
AbA118F_1357		0.360286	-1.47279	2.30438e-18	1.75709e-17	Cobalt-zinc-cadmium resistance protein CzcD
AbA118F_1358		0.907357	-0.140257	0.669214	0.720535	Transcriptional regulator, MerR family
AbA118F_1359		1.13879	0.187501	0.362714	0.423107	Hypothetical protein
AbA118F_1360		0.709516	-0.495092	0.000891212	0.00171738	2-polyprenylphenol hydroxylase
AbA118F_1361		0.759645	-0.396603	0.00529523	0.00911656	2-polyprenyl-6-methoxyphenol hydroxylase
AbA118F_1362		0.885409	-0.175584	0.224254	0.279272	Xaa-Pro aminopeptidase
AbA118F_1363		0.830148	-0.268559	0.0628382	0.0891426	Putative conserved exported protein precursor
AbA118F_1364		0.611939	-0.70854	7.17226e-07	2.02356e-06	hypothetical protein
AbA118F_1365		0.705775	-0.502719	0.000565995	0.00112615	Z-ring-associated protein ZapA
AbA118F_1366		1.21584	0.281953	0.0758342	0.105589	Phage related integrase
AbA118F_1367		0.450379	-1.15079	1.48709e-05	3.53821e-05	hypothetical protein
AbA118F_1368		0.587024	-0.768508	1.76229e-06	4.77286e-06	hypothetical protein
AbA118F_1369		0.518084	-0.948742	1.15461e-09	4.27302e-09	hypothetical protein
AbA118F_1370		3.24821	1.69965	2.49677e-25	3.06722e-24	Error-prone repair protein UmuD
AbA118F_1371	umuC	5.18291	2.37376	8.06211e-42	3.20492e-40	Error-prone, lesion bypass DNA polymerase V (UmuC)
AbA118F_1372		0.515422	-0.956174	3.80667e-05	8.61676e-05	hypothetical protein
AbA118F_1373		0.708584	-0.496989	0.0185012	0.029222	hypothetical protein
AbA118F_1374		0.588811	-0.764124	1.09493e-05	2.66245e-05	hypothetical protein
AbA118F_1375		0.252992	-1.98284	1.39895e-38	4.19448e-37	hypothetical protein
AbA118F_1376		1.33756	0.419603	0.26741	0.325567	Lysozyme (N-acetylmuramidase) family
AbA118F_1377		0.807556	-0.308366	0.494691	0.556154	hypothetical protein
AbA118F_1378		1.33371	0.415448	0.261775	0.319624	hypothetical protein
AbA118F_1379		1.59723	0.675576	0.120117	0.159405	Phage-related protein, tail component
AbA118F_1380		1.21399	0.279753	0.162468	0.209175	Hypothetical protein
AbA118F_1381		1.17737	0.235564	0.277288	0.335744	putative bacteriophage protein
AbA118F_1382		1.3587	0.442229	0.0853397	0.117007	putative tail length tape measure protein
AbA118F_1383		0.41778	-1.25919	1.79815e-13	9.28737e-13	hypothetical protein
AbA118F_1384		1.70358	0.76857	0.0775698	0.107793	Phage antirepressor protein
AbA118F_1385		1.2177	0.284154	0.261438	0.319395	hypothetical protein
AbA118F_1386		1.13816	0.186706	0.434047	0.496013	Hypothetical protein
AbA118F_1387		0.378599	-1.40126	1.09576e-07	3.38289e-07	hypothetical protein
AbA118F_1388		4.18002	2.06351	0.00136889	0.00257067	hypothetical protein
AbA118F_1389		2.52251	1.33486	0.0190946	0.0300724	hypothetical protein
AbA118F_1390		3.65537	1.87002	0.0052423	0.00902982	hypothetical protein
AbA118F_1391		5.51497	2.46335	0.00033989	0.000696312	Phage Rha protein
AbA118F_1392		1.53937	0.622342	0.212514	0.26615	Hypothetical protein
AbA118F_1393		1.3431	0.425572	0.166982	0.214206	hypothetical protein
AbA118F_1394		1.53902	0.622009	0.16666	0.213871	Hypothetical protein
AbA118F_1395		1.20254	0.266081	0.325936	0.385157	hypothetical protein
AbA118F_1396		0.686078	-0.543555	0.0314946	0.047497	hypothetical protein
AbA118F_1397		2.62335	1.39141	0.016784	0.0266765	hypothetical protein
AbA118F_1398		2.39082	1.2575	0.0636388	0.0900976	hypothetical protein
AbA118F_1399		2.76093	1.46515	0.0176904	0.0280039	Hypothetical protein
AbA118F_1400		3.21044	1.68277	0.0102189	0.0167771	Phage capsid protein
AbA118F_1401		3.39834	1.76483	0.0264971	0.0406359	Phage protein
AbA118F_1402		0.57014	-0.810613	0.00951806	0.0156919	hypothetical protein
AbA118F_1403		2.25351	1.17217	0.0470094	0.0686985	NAD+--asparagine ADP-ribosyltransferase
AbA118F_1404		3.42919	1.77787	0.0251656	0.0387153	62kDa structural protein
AbA118F_1405		3.13356	1.6478	0.0713303	0.0997102	Phage terminase
AbA118F_1406		2.24551	1.16704	0.107365	0.144818	hypothetical protein
AbA118F_1407		1.41744	0.503285	0.249752	0.30692	hypothetical protein
AbA118F_1408		1.60085	0.67884	0.243268	0.299994	hypothetical protein
AbA118F_1409		0.266762	-1.90638	8.83375e-19	6.8993e-18	hypothetical protein
AbA118F_1410		0.132708	-2.91368	2.23774e-77	4.65713e-75	hypothetical protein
AbA118F_1411		0.71965	-0.474633	0.310923	0.369639	hypothetical protein
AbA118F_1412		1.20327	0.266961	0.649874	0.703997	Hypothetical protein
AbA118F_1413		0.511386	-0.967515	0.0218144	0.0340146	hypothetical protein
AbA118F_1414		1.21076	0.27591	0.664422	0.716247	hypothetical protein
AbA118F_1415		1.33458	0.416381	0.136377	0.179036	Hypothetical protein
AbA118F_1416		1.09442	0.13016	0.679515	0.729628	hypothetical protein
AbA118F_1417		0.824881	-0.277743	0.562342	0.622517	hypothetical protein
AbA118F_1418		2.9219	1.54691	0.0282093	0.0430007	hypothetical protein
AbA118F_1419		3.89917	1.96317	1.88954e-17	1.35054e-16	Hypothetical protein
AbA118F_1420		6.37075	2.67146	0.000251122	0.000524481	hypothetical protein
AbA118F_1421		8.47036	3.08242	9.88425e-15	5.67703e-14	Primosomal protein I
AbA118F_1422		10.0157	3.32419	7.63033e-11	3.103e-10	hypothetical protein
AbA118F_1423		10.9164	3.44843	1.41915e-08	4.78186e-08	hypothetical protein
AbA118F_1424		9.15216	3.19411	3.3227e-07	9.65166e-07	Hypothetical protein
AbA118F_1425		0.622967	-0.682773	1.58346e-05	3.75741e-05	Putative prophage repressor protein
AbA118F_1426		0.474318	-1.07607	1.92522e-13	9.88597e-13	hypothetical protein
AbA118F_1427		0.83381	-0.26221	0.0804071	0.111125	DNA-methyltransferase
AbA118F_1428		16.6889	4.06082	1.65194e-68	1.88534e-66	hypothetical protein
AbA118F_1429		18.0171	4.1713	8.70258e-90	3.07897e-87	hypothetical protein
AbA118F_1430		13.9667	3.80392	5.07896e-117	5.98978e-114	hypothetical protein
AbA118F_1431		12.8477	3.68344	6.53729e-59	5.37882e-57	Hypothetical protein
AbA118F_1432		8.29312	3.05192	3.55712e-59	2.99645e-57	hypothetical protein
AbA118F_1433		6.42162	2.68294	5.79385e-62	6.02901e-60	Hypothetical protein
AbA118F_1434		5.05693	2.33826	3.43844e-36	9.28641e-35	Hypothetical protein
AbA118F_1435		0.749433	-0.416128	0.058339	0.0833616	Hypothetical protein
AbA118F_1436		0.699682	-0.515229	0.089458	0.122083	Hypothetical protein
AbA118F_1437		0.673859	-0.569482	0.0267159	0.0409536	Hypothetical protein
AbA118F_1438		1.16146	0.215944	0.347858	0.408288	5-formyltetrahydrofolate cyclo-ligase
AbA118F_1439		1.31582	0.395966	0.0366107	0.0544009	Outer membrane protein A precursor
AbA118F_1440		1.06665	0.0930877	0.614843	0.672223	Cell surface protein
AbA118F_1441		2.47974	1.31019	0.0883466	0.120683	tRNA-Gly
AbA118F_1442		3.4386	1.78182	2.29393e-29	3.75737e-28	tRNA-Met
AbA118F_1443		1.07235	0.100773	1	1	tRNA-Ser
AbA118F_1444		0.999008	-0.00143134	1	1	tRNA-Glu
AbA118F_1445		0.220453	-2.18146	1.20426e-21	1.16731e-20	Hemolysin-type calcium-binding region
AbA118F_1446		1.60126	0.679211	2.17163e-06	5.76572e-06	Iron-regulated protein frpA
AbA118F_1447		3.46414	1.7925	1.34607e-14	7.6566e-14	hypothetical protein
AbA118F_1448		1.24699	0.318455	0.650722	0.704652	Transcriptional regulator, AcrR family
AbA118F_1449		0.695746	-0.523366	0.000320613	0.000659878	NADH-FMN oxidoreductase
AbA118F_1450		1.32834	0.409626	0.00245185	0.00441233	5-methyltetrahydropteroyltriglutamate-- homocysteine methyltransferase
AbA118F_1451		1.48026	0.565852	8.65841e-05	0.00019027	hypothetical protein
AbA118F_1452		0.634811	-0.655602	0.0132681	0.0214153	Transcriptional regulator
AbA118F_1453		NA	NA	NA	NA	hypothetical protein
AbA118F_1454		1.72934	0.790218	0.0932076	0.126932	Threonine efflux protein
AbA118F_1455		0.987891	-0.0175769	0.974552	0.983447	Fatty acid desaturase
AbA118F_1456		1.32762	0.408845	0.028056	0.0428222	Transcriptional regulator, AraC family
AbA118F_1457		0.606652	-0.721059	6.80382e-07	1.92421e-06	N-acetyl-L,L-diaminopimelate deacetylase
AbA118F_1458		1.17612	0.234039	0.40937	0.470091	Outer membrane protein E
AbA118F_1459		1.0694	0.0968063	0.535207	0.595834	Transcriptional regulator, LysR family, TcuR
AbA118F_1460		0.46477	-1.10541	3.89574e-06	1.00241e-05	MFS-type transporter TcuC
AbA118F_1461	proX	0.852151	-0.230819	0.521047	0.582453	putative ABC transport system, periplasmic component
AbA118F_1462		0.978965	-0.0306705	0.864027	0.891233	Transcriptional regulator, LysR family TcuR
AbA118F_1463		0.877918	-0.187841	0.580018	0.639285	Tricarballylate dehydrogenase, TcuA
AbA118F_1464		1.26456	0.338635	0.245273	0.301959	Tricarballylate utilization protein, TcuB
AbA118F_1465		1.07396	0.102934	0.692201	0.741674	L-carnitine dehydratase/bile acid-inducible protein F
AbA118F_1466		1.14094	0.190218	0.626107	0.682472	putative MFS-type transporter
AbA118F_1467		0.885642	-0.175205	0.578501	0.63801	Glutaryl-CoA dehydrogenase
AbA118F_1468		3.38002	1.75703	0.251868	0.309111	Hypothetical protein
AbA118F_1469		0.81005	-0.303916	0.123604	0.163664	Transcriptional regulator, LysR family
AbA118F_1470		0.585858	-0.771377	9.85536e-07	2.74337e-06	zinc-binding dehydrogenase
AbA118F_1471		0.489871	-1.02953	6.35457e-10	2.39175e-09	Adenosine deaminase
AbA118F_1472		1.20605	0.270288	0.0510051	0.0739272	Quinolinate synthetase
AbA118F_1473		1.45317	0.539201	0.000100382	0.000218555	Glutamate N-acetyltransferase : N-acetylglutamate synthase
AbA118F_1474		1.18579	0.245851	0.139933	0.183025	Methylated-DNA--protein-cysteine methyltransferase
AbA118F_1475		1.2248	0.292541	0.038648	0.05726	small multidrug resistance family (SMR) protein
AbA118F_1476		0.636579	-0.651588	2.43808e-05	5.64156e-05	Co/Zn/Cd efflux system component
AbA118F_1477		0.787789	-0.34412	0.04465	0.0655213	Copper resistance protein B
AbA118F_1478		0.791471	-0.337391	0.0186052	0.0293732	Multicopper oxidase
AbA118F_1479		0.648356	-0.625142	1.62607e-05	3.84819e-05	hypothetical protein
AbA118F_1480		1.16262	0.217384	0.123965	0.164081	Hydrolase, HAD superfamily
AbA118F_1481		2.38357	1.25313	6.48414e-19	5.16687e-18	Ribulose-phosphate 3-epimerase
AbA118F_1482		0.898194	-0.1549	0.395345	0.455761	hypothetical protein
AbA118F_1483		1.12262	0.166863	0.261993	0.319742	S-formylglutathione hydrolase
AbA118F_1484		1.12956	0.175763	0.23102	0.286287	MORN repeat family protein
AbA118F_1485		2.31049	1.2082	8.19034e-13	3.95866e-12	16S rRNA (guanine(1516)-N(2))-methyltransferase
AbA118F_1486		2.04708	1.03357	8.28281e-12	3.64939e-11	tRNA threonylcarbamoyladenosine biosynthesis protein TsaB
AbA118F_1487		1.03744	0.0530263	0.677366	0.727966	Carbonic anhydrase, gamma class
AbA118F_1488		1.04162	0.0588275	0.699029	0.746954	putative Nudix hydrolase NudL
AbA118F_1489		1.43925	0.525315	0.00813037	0.0135239	MutT/Nudix family protein
AbA118F_1490		0.449002	-1.15521	2.00095e-16	1.31099e-15	FilF
AbA118F_1491		2.16115	1.1118	0.199646	0.251727	tRNA-Pro
AbA118F_1492		0.360454	-1.47211	0.290797	0.349233	tRNA-His
AbA118F_1493		1.27991	0.356043	0.414305	0.475141	tRNA-Arg
AbA118F_1494		0.929233	-0.105888	0.641194	0.695446	tRNA-Pro
AbA118F_1495		0.588272	-0.765446	0.000217483	0.00045692	FilE
AbA118F_1496		0.597297	-0.743479	1.11578e-07	3.43571e-07	Long-chain fatty acid transport protein
AbA118F_1497		0.527287	-0.923338	4.11611e-11	1.71731e-10	TolA-like membrane protein
AbA118F_1498		0.793252	-0.334149	0.119337	0.158604	Bacteriocin resistance protein
AbA118F_1499		0.839241	-0.252843	0.116629	0.155535	Type IV fimbrial biogenesis protein PilY1
AbA118F_1500		2.17045	1.118	0.000314023	0.000647443	Para-aminobenzoate synthase, aminase component
AbA118F_1501		1.06164	0.0862987	0.539084	0.599208	Histidinol-phosphate aminotransferase
AbA118F_1502		1.4624	0.548341	8.67798e-05	0.000190582	Histidinol dehydrogenase
AbA118F_1503		1.40208	0.48757	0.000556892	0.00110939	ATP phosphoribosyltransferase HisGs
AbA118F_1504		1.19594	0.25814	0.0639485	0.0904276	UDP-N-acetylglucosamine 1-carboxyvinyltransferase
AbA118F_1505		1.3044	0.38339	0.0078876	0.0131572	YrbA protein
AbA118F_1506		0.78651	-0.346463	0.011475	0.018709	Ribosome hibernation promoting factor Hpf
AbA118F_1507		0.797024	-0.327304	0.0190054	0.0299515	RNA polymerase sigma-54 factor RpoN
AbA118F_1508		1.86564	0.89967	0.723633	0.768851	5S ribosomal RNA
AbA118F_1509		0.889956	-0.168195	0.214758	0.26877	Translation elongation factor Tu
AbA118F_1510		0.194919	-2.35906	3.2236e-56	2.32757e-54	Hemolysin-type calcium-binding region
AbA118F_1511		1.10119	0.139066	0.29313	0.351401	Outer-membrane-phospholipid-binding lipoprotein MlaA
AbA118F_1512		0.911112	-0.134299	0.36413	0.424199	Serine phosphatase RsbU, regulator of sigma subunit
AbA118F_1513		1.35367	0.436879	0.0018042	0.00331943	Serine-protein kinase RsbW
AbA118F_1514		1.14441	0.194602	0.162799	0.209524	putative subgroup of the nitrilase superfamily
AbA118F_1515		2.72632	1.44696	1.07674e-16	7.13393e-16	hypothetical protein
AbA118F_1516		0.688535	-0.538399	0.00027819	0.000578106	Organic hydroperoxide resistance transcriptional regulator
AbA118F_1517		0.400338	-1.32071	1.19056e-19	1.00052e-18	Organic hydroperoxide resistance protein
AbA118F_1518		0.888182	-0.171072	0.223782	0.27888	General secretion pathway protein E
AbA118F_1519		0.754654	-0.406112	0.00765591	0.012813	hypothetical protein
AbA118F_1520		0.615068	-0.701183	3.22063e-06	8.3907e-06	Potassium efflux system KefA protein
AbA118F_1521		0.521702	-0.938703	1.16652e-10	4.66873e-10	hypothetical protein
AbA118F_1522		1.14164	0.191108	0.153683	0.199023	DNA polymerase I
AbA118F_1523	yggT	1.09171	0.126596	0.36698	0.427097	Cell division integral membrane protein, YggT and half-length relatives
AbA118F_1524		0.974175	-0.0377473	0.813667	0.847243	Pyrroline-5-carboxylate reductase
AbA118F_1525		1.14026	0.189363	0.242489	0.299242	tRNA(Ile)-lysidine synthetase
AbA118F_1526		1.02303	0.0328519	0.829737	0.862907	Acetyl-coenzyme A carboxyl transferase alpha chain
AbA118F_1527		1.22331	0.290793	0.0440537	0.0647536	Exopolyphosphatase
AbA118F_1528		1.52033	0.604389	1.65832e-05	3.91404e-05	Thioredoxin
AbA118F_1529		1.74784	0.805575	5.93036e-09	2.04899e-08	Transcription termination factor Rho
AbA118F_1530		1.32979	0.411197	0.00323588	0.00573862	hypothetical protein
AbA118F_1531		0.753913	-0.40753	0.00424968	0.0074212	Integration host factor alpha subunit
AbA118F_1532		1.02021	0.0288722	0.844077	0.874222	Phenylalanyl-tRNA synthetase beta chain
AbA118F_1533		1.46755	0.553406	9.29211e-05	0.00020306	Phenylalanyl-tRNA synthetase alpha chain
AbA118F_1534		0.908317	-0.138732	0.379755	0.440805	hypothetical protein
AbA118F_1535		1.6494	0.721942	1.84966e-05	4.35403e-05	Acetyltransferase, GNAT family
AbA118F_1536		1.6886	0.75583	1.57312e-05	3.73538e-05	Uncharacterized protein
AbA118F_1537		3.62945	1.85975	8.03272e-39	2.44998e-37	LSU ribosomal protein L20p
AbA118F_1538		3.66689	1.87456	2.69844e-39	8.67916e-38	LSU ribosomal protein L35p
AbA118F_1539		1.25825	0.331422	0.163593	0.21024	putative MFS-type transporter
AbA118F_1540		1.83575	0.87637	0.000171859	0.000365187	putative membrane protein
AbA118F_1541		1.00683	0.00981656	0.915481	0.935849	Glutathione S-transferase
AbA118F_1542		1.69728	0.763222	3.73184e-08	1.2102e-07	Translation initiation factor 3
AbA118F_1543		1.63731	0.711329	2.98527e-07	8.75053e-07	Threonyl-tRNA synthetase
AbA118F_1544		1.17808	0.236438	0.583045	0.641822	3-methylmercaptopropionyl-CoA ligase of DmdB1 type
AbA118F_1545		1.48294	0.568458	8.91252e-05	0.00019549	Sodium-dependent phosphate transporter
AbA118F_1546		1.11712	0.15979	0.276972	0.335476	Phosphocarrier protein, nitrogen regulation associated
AbA118F_1547		1.10736	0.147128	0.295431	0.35324	RNase adapter protein RapZ
AbA118F_1548		1.04594	0.064805	0.637407	0.691885	Pantoate--beta-alanine ligase
AbA118F_1549		0.869449	-0.201827	0.153134	0.198457	3-methyl-2-oxobutanoate hydroxymethyltransferase
AbA118F_1550		1.23017	0.298857	0.0967769	0.13159	2-amino-4-hydroxy-6- hydroxymethyldihydropteridine pyrophosphokinase
AbA118F_1551		1.04142	0.0585515	0.677769	0.727975	Poly(A) polymerase
AbA118F_1552		1.94902	0.962752	6.0725e-08	1.92169e-07	Late competence protein ComEA, DNA receptor
AbA118F_1553		1.06029	0.0844639	0.663612	0.715593	Nucleoside triphosphate pyrophosphohydrolase MazG
AbA118F_1554		0.789786	-0.340467	0.0308128	0.0465283	3-oxoacyl-[acyl-carrier protein] reductase
AbA118F_1555		2.29052	1.19567	1.19089e-07	3.65425e-07	Inactive (p)ppGpp 3'-pyrophosphohydrolase domain
AbA118F_1556		3.28398	1.71545	4.55993e-10	1.7366e-09	23S rRNA (uracil(1939)-C(5))-methyltransferase
AbA118F_1557		2.83738	1.50456	5.68508e-23	6.20796e-22	Polysaccharide biosynthesis protein WlaX
AbA118F_1558		2.14409	1.10037	1.71052e-14	9.63667e-14	Cysteine synthase B
AbA118F_1559	gacS	1.03153	0.0447824	0.726495	0.77141	Signal transduction histidine-protein kinase BarA
AbA118F_1560		1.54524	0.627833	1.08081e-05	2.63535e-05	Enoyl-CoA hydratase
AbA118F_1561		1.23905	0.309239	0.0327491	0.0491792	3-hydroxyisobutyrate dehydrogenase family protein
AbA118F_1562		0.605992	-0.72263	4.85255e-07	1.38802e-06	Hydroxypyruvate isomerase
AbA118F_1563		1.87536	0.907166	6.9529e-11	2.8373e-10	Ribosomal silencing factor RsfA
AbA118F_1564		0.56468	-0.824495	5.68153e-08	1.79957e-07	Retinol dehydrogenase 12
AbA118F_1565		1.29523	0.373207	0.0299351	0.0453189	NAD(P) transhydrogenase subunit beta
AbA118F_1566		1.24944	0.321283	0.113098	0.151111	NAD(P) transhydrogenase alpha subunit
AbA118F_1567		1.48627	0.571699	0.00711416	0.0119914	NAD(P) transhydrogenase alpha subunit
AbA118F_1568		1.62806	0.703153	0.00092312	0.001775	Drug/metabolite exporter
AbA118F_1569		1.2774	0.353207	0.254404	0.311555	RidA/YER057c/UK114 superfamily protein
AbA118F_1570		0.996759	-0.00468286	0.998175	1	putative MFS-type transporter
AbA118F_1571		1.9738	0.980976	5.37434e-11	2.21872e-10	tRNA-dihydrouridine(20/20a) synthase
AbA118F_1572		0.569122	-0.81319	1.21327e-07	3.71328e-07	hypothetical protein
AbA118F_1573		1.26604	0.340321	0.0587034	0.0837133	Transcriptional regulator, LysR family
AbA118F_1574		4.47235	2.16103	7.98479e-05	0.000175794	hypothetical protein
AbA118F_1575		1.2871	0.364128	0.018197	0.02878	Dinucleotide-utilizing enzymes involved in molybdopterin and thiamine biosynthesis family 1
AbA118F_1576		0.683757	-0.548445	0.000388206	0.000788899	RidA/YER057c/UK114 superfamily, group 1
AbA118F_1577		0.622546	-0.683748	7.29373e-07	2.05456e-06	Aconitate hydratase
AbA118F_1578		0.991444	-0.012397	0.953779	0.9662	Putative deoxyribonuclease YjjV
AbA118F_1579		0.756541	-0.40251	0.00460685	0.00800541	putative lipoprotein
AbA118F_1580		1.11326	0.154791	0.299417	0.357642	hypothetical protein
AbA118F_1581		2.12556	1.08784	2.42806e-14	1.34858e-13	Peptide chain release factor 3
AbA118F_1582		0.338193	-1.56408	5.13175e-28	7.50254e-27	hypothetical protein
AbA118F_1583		0.247729	-2.01316	8.82045e-42	3.46742e-40	Transcriptional regulator, AcrR family
AbA118F_1584		1.61476	0.691317	0.131893	0.173601	Transcriptional regulator, AcrR family
AbA118F_1585		0.783246	-0.352462	0.0182513	0.028853	GGDEF domain protein
AbA118F_1586		1.12738	0.172977	0.227147	0.282279	Ketol-acid reductoisomerase (NADP(+))
AbA118F_1587		1.44594	0.532011	0.00024549	0.00051302	Acetolactate synthase small subunit
AbA118F_1588		1.29634	0.37445	0.00794309	0.0132435	Acetolactate synthase large subunit
AbA118F_1589		1.29255	0.370222	0.519746	0.581366	Hypothetical protein
AbA118F_1590		1.36011	0.443727	0.00126065	0.00238258	Leucyl-tRNA synthetase
AbA118F_1591		1.63135	0.706068	4.69325e-07	1.34669e-06	LPS-assembly lipoprotein LptE
AbA118F_1592		2.00257	1.00185	3.36699e-11	1.42153e-10	DNA polymerase III delta subunit
AbA118F_1593		1.1975	0.260026	0.0809058	0.111727	Macrolide-specific efflux protein MacA
AbA118F_1594		1.35083	0.433845	0.00448815	0.00781065	Macrolide export ATP-binding/permease protein MacB
AbA118F_1595		1.25916	0.332466	0.026017	0.0399341	Efflux transport system, outer membrane factor (OMF) lipoprotein
AbA118F_1596		1.10831	0.148358	0.274589	0.333177	Enoyl-[acyl-carrier-protein] reductase [NADH]
AbA118F_1597		1.38308	0.467887	0.000543442	0.00108504	hypothetical protein
AbA118F_1598		2.33273	1.22202	4.87175e-17	3.36645e-16	3'-to-5' oligoribonuclease (orn)
AbA118F_1599		2.01393	1.01001	3.63096e-08	1.17965e-07	Ribosome small subunit biogenesis RbfA-release protein RsgA
AbA118F_1600		2.02882	1.02064	3.586e-13	1.80217e-12	Rhodanese-related sulfurtransferase YibN
AbA118F_1601		1.67483	0.744012	1.50369e-07	4.55875e-07	Glutaredoxin 3 (Grx3)
AbA118F_1602		1.81097	0.856764	8.28683e-10	3.09597e-09	Protein-export protein SecB (maintains pre-export unfolded state)
AbA118F_1603		1.35817	0.441664	0.0159788	0.0254997	4'-phosphopantetheinyl transferase
AbA118F_1604		1.8469	0.885108	3.47875e-10	1.34072e-09	GTP-binding protein EngA
AbA118F_1605		1.14331	0.193217	0.168026	0.21539	Outer membrane beta-barrel assembly protein BamB
AbA118F_1606		1.7046	0.769437	5.29072e-08	1.68484e-07	Hypothetical protein
AbA118F_1607		1.20932	0.274195	0.05177	0.0748824	Histidyl-tRNA synthetase
AbA118F_1608		1.30363	0.382531	0.00584739	0.00999423	(E)-4-hydroxy-3-methylbut-2-enyl-diphosphate synthase (flavodoxin)
AbA118F_1609		1.6852	0.752919	9.36183e-08	2.908e-07	Putative membrane protein
AbA118F_1610	pilF	1.80734	0.853869	2.52867e-09	9.00949e-09	Type IV pilus biogenesis protein PilF
AbA118F_1611		1.43904	0.525111	0.000149682	0.00032076	23S rRNA (adenine(2503)-C(2))-methyltransferase : tRNA (adenine(37)-C(2))-methyltransferase
AbA118F_1612		1.68411	0.751987	6.83538e-08	2.14965e-07	Nucleoside diphosphate kinase
AbA118F_1613		1.90243	0.927846	1.16521e-10	4.66873e-10	Protein IscX, believed to be involved in assembly of Fe-S clusters
AbA118F_1614		0.622146	-0.684675	2.4282e-06	6.40161e-06	Membrane-associated phospholipid phosphatase
AbA118F_1615		0.816689	-0.292142	0.134325	0.176473	Glycosyl transferase, group 1 family protein
AbA118F_1616	prc	0.934583	-0.0976061	0.471848	0.533865	Tail-specific protease prc
AbA118F_1617		1.03049	0.0433364	0.779069	0.817422	beta-N-acetylglucosaminidase
AbA118F_1618		0.70721	-0.49979	0.00143117	0.00268335	Tetracenomycin polyketide synthesis O-methyltransferase TcmP
AbA118F_1619		1.10331	0.141843	0.5457	0.605991	Putative hydrolase
AbA118F_1620		1.30839	0.387797	0.00483147	0.00835472	Gamma-glutamyl phosphate reductase
AbA118F_1621		0.438711	-1.18866	2.27171e-15	1.38574e-14	Glyceraldehyde-3-phosphate dehydrogenase, putative
AbA118F_1622		0.592072	-0.756156	5.33377e-06	1.34792e-05	Gluconokinase
AbA118F_1623		0.42481	-1.23511	5.22856e-17	3.59896e-16	Gluconate transporter family protein
AbA118F_1624		0.45354	-1.1407	5.55434e-15	3.25892e-14	4-hydroxy-2-oxoglutarate aldolase : 2-dehydro-3-deoxyphosphogluconate aldolase
AbA118F_1625		0.46102	-1.1171	2.16558e-13	1.10242e-12	Phosphogluconate dehydratase
AbA118F_1626		1.90427	0.929238	0.0972358	0.132075	Acetate kinase
AbA118F_1627		1.52677	0.610482	0.191776	0.242669	BioD-like N-terminal domain
AbA118F_1628		2.5531	1.35225	1.22756e-18	9.50348e-18	Fumarate hydratase class I, aerobic
AbA118F_1629		1.74033	0.799364	1.81593e-06	4.89018e-06	hypothetical protein
AbA118F_1630		1.21951	0.286297	0.200539	0.252673	hypothetical protein
AbA118F_1631		1.18006	0.238863	0.0841637	0.115549	ATP-dependent Clp protease ATP-binding subunit ClpX
AbA118F_1632		0.894421	-0.160974	0.253162	0.310141	ATP-dependent Clp protease proteolytic subunit
AbA118F_1633		1.60758	0.684893	7.98472e-07	2.24028e-06	Cell division trigger factor
AbA118F_1634		1.55224	0.63435	0.000551057	0.00109839	Ferrichrome-iron receptor
AbA118F_1635		1.9741	0.981198	1.29408e-10	5.16172e-10	PKHD-type hydroxylase YbiX
AbA118F_1636		0.951637	-0.0715172	0.629733	0.685748	2-isopropylmalate synthase
AbA118F_1637		1.22452	0.292221	0.0340718	0.0509493	Homoserine O-acetyltransferase
AbA118F_1638		1.05487	0.0770589	0.565191	0.625275	Methionine biosynthesis protein MetW
AbA118F_1639		0.688294	-0.538903	0.000119889	0.00025943	hypothetical protein
AbA118F_1640		1.12688	0.172335	0.265718	0.323841	Nucleoside 5-triphosphatase RdgB (dHAPTP, dITP, XTP-specific)
AbA118F_1641		2.80828	1.48969	5.54739e-06	1.39891e-05	putative membrane protein
AbA118F_1642		0.767366	-0.382013	0.326684	0.385912	Twin-arginine translocation protein TatA
AbA118F_1643		1.11854	0.161619	0.810657	0.84534	Twin-arginine translocation protein TatB
AbA118F_1644		0.812048	-0.300363	0.395971	0.456333	Twin-arginine translocation protein TatC
AbA118F_1645		0.365448	-1.45226	0.0323577	0.0486742	Alkaline phosphatase
AbA118F_1646		1.5244	0.608242	0.0013047	0.00245927	putative phosphatase
AbA118F_1647		1.03427	0.0486164	0.780887	0.818601	putative NRDE family protein
AbA118F_1648		0.498202	-1.0052	6.72234e-12	3.00678e-11	Prolipoprotein diacylglyceryl transferase
AbA118F_1649		1.04034	0.0570569	0.837695	0.869649	hypothetical protein
AbA118F_1650		1.3009	0.379514	0.27792	0.336394	hypothetical protein
AbA118F_1651		1.56504	0.646202	5.17063e-06	1.31043e-05	Thymidylate synthase
AbA118F_1652		1.68796	0.755283	5.64939e-07	1.60672e-06	Dihydrofolate reductase
AbA118F_1653		1.58361	0.663221	4.37029e-06	1.11963e-05	putative membrane protein
AbA118F_1654		1.75976	0.815375	4.6996e-09	1.63815e-08	Peptide-methionine (S)-S-oxide reductase MsrA
AbA118F_1655		1.85036	0.887807	3.92274e-10	1.50202e-09	Biopolymer transport protein ExbD/TolR
AbA118F_1656		1.57882	0.658847	2.22371e-06	5.89768e-06	MotA/TolQ/ExbB proton channel family protein
AbA118F_1657		2.66147	1.41222	6.33315e-23	6.87322e-22	putative TonB-dependent receptor
AbA118F_1658		2.29652	1.19945	6.8205e-17	4.64057e-16	Formyltetrahydrofolate deformylase
AbA118F_1659		1.60001	0.678084	4.78718e-06	1.21762e-05	Transcriptional regulator, AcrR family
AbA118F_1660		3.2635	1.70642	8.87035e-20	7.52597e-19	Aldehyde dehydrogenase
AbA118F_1661		1.2719	0.346986	0.0122447	0.0198724	LSU ribosomal protein L28p : LSU ribosomal protein L28p, zinc-independent
AbA118F_1662		0.986673	-0.0193567	0.836065	0.868467	LSU ribosomal protein L33p : LSU ribosomal protein L33p, zinc-independent
AbA118F_1663		0.744602	-0.425458	0.00379509	0.00668344	Inner membrane protein YbaL, KefB/KefC family
AbA118F_1664		0.508361	-0.976076	7.00042e-05	0.000155282	hypothetical protein
AbA118F_1665		1.12611	0.171344	0.207446	0.260726	hypothetical protein
AbA118F_1666		2.32648	1.21815	2.21443e-10	8.66667e-10	hypothetical protein
AbA118F_1667		2.25324	1.172	6.3731e-12	2.86142e-11	RNA-binding protein
AbA118F_1668		1.79193	0.841517	4.15073e-09	1.45111e-08	ATP-dependent DNA helicase UvrD/PcrA-like protein
AbA118F_1669		0.869463	-0.201803	0.278491	0.336788	HDED PROTEIN
AbA118F_1670		1.07994	0.110953	0.608544	0.666366	hypothetical protein
AbA118F_1671		1.17845	0.236893	0.0848324	0.116422	DNA topoisomerase I
AbA118F_1672		0.974894	-0.0366826	0.792956	0.830269	hypothetical protein
AbA118F_1673		0.737308	-0.43966	0.00731827	0.0123119	Transcriptional regulator, HxlR family
AbA118F_1674		0.826492	-0.274927	0.066376	0.0934122	Bifunctional protein: zinc-containing alcohol dehydrogenase
AbA118F_1675		1.42916	0.515164	0.000480891	0.000965056	hypothetical protein
AbA118F_1676		1.61261	0.689395	1.34962e-06	3.69866e-06	Bis-ABC ATPase Uup
AbA118F_1677		0.78291	-0.353081	0.0286188	0.0435685	Threonine efflux protein
AbA118F_1678		1.49152	0.576779	8.07113e-05	0.000177585	Lipid A biosynthesis lauroyl acyltransferase
AbA118F_1679		1.30869	0.388118	0.00752169	0.0126062	Glycosyltransferase
AbA118F_1680		1.10325	0.141765	0.312989	0.371471	Proton/glutamate symporter : Proton/aspartate symporter
AbA118F_1681		1.04557	0.064292	0.665336	0.717014	hypothetical protein
AbA118F_1682		1.50819	0.592814	2.06037e-05	4.81161e-05	Aspartate-semialdehyde dehydrogenase
AbA118F_1683		1.73673	0.79637	4.37645e-06	1.1204e-05	Tfp pilus assembly protein FimV
AbA118F_1684		0.792787	-0.334995	0.0576344	0.0825883	hypothetical protein
AbA118F_1685		1.33799	0.42007	0.00407942	0.00713798	L-asparaginase I, cytoplasmic
AbA118F_1686		1.83208	0.873483	8.58058e-08	2.67237e-07	tRNA pseudouridine(38-40) synthase
AbA118F_1687		0.720066	-0.473799	0.000683486	0.00133897	Transcriptional regulator, AraC family
AbA118F_1688		4.39364	2.13542	1.86633e-09	6.69681e-09	Translation initiation factor 1
AbA118F_1689		0.780037	-0.358385	0.0139953	0.0225377	hypothetical protein
AbA118F_1690		0.746599	-0.421594	0.0597604	0.0850149	Hypothetical protein
AbA118F_1691		1.54371	0.626398	8.4226e-06	2.08587e-05	3-isopropylmalate dehydrogenase
AbA118F_1692		1.08756	0.121096	0.354883	0.415616	hypothetical protein
AbA118F_1693		0.629336	-0.668097	0.00129909	0.00244998	3-isopropylmalate dehydratase small subunit
AbA118F_1694		0.703311	-0.507765	0.00566605	0.00972187	3-isopropylmalate dehydratase large subunit
AbA118F_1695		0.903175	-0.146922	0.389698	0.451162	hypothetical protein
AbA118F_1696		1.32894	0.410278	0.00589083	0.0100636	Transcriptional regulator, LysR family
AbA118F_1697		1.43353	0.519571	0.000400335	0.000812614	Phosphoserine phosphatase
AbA118F_1698		0.896089	-0.158286	0.258851	0.316671	Adenosine (5')-pentaphospho-(5'')-adenosine pyrophosphohydrolase
AbA118F_1699		1.16766	0.223626	0.112813	0.150844	Phosphocarrier protein kinase/phosphorylase, nitrogen regulation associated
AbA118F_1700		1.09223	0.127277	0.389405	0.451118	Catalase-peroxidase KatG
AbA118F_1701		1.1293	0.175427	0.226196	0.281295	Outer membrane protein romA
AbA118F_1702		0.565832	-0.821553	1.60638e-07	4.84517e-07	LysR family transcriptional regulator
AbA118F_1703		0.460272	-1.11944	1.03758e-12	4.98097e-12	Putative transmembrane protein
AbA118F_1704		22.488	4.49108	3.05737e-19	2.51558e-18	Glutathione S-transferase
AbA118F_1705		1.7322	0.792609	2.59898e-06	6.82137e-06	Transcriptional regulator
AbA118F_1706		2.0854	1.06033	9.41184e-13	4.53049e-12	hypothetical protein
AbA118F_1707		2.39136	1.25783	1.21132e-18	9.39836e-18	Ribosomal large subunit pseudouridine synthase C
AbA118F_1708		1.61932	0.69539	1.05431e-06	2.92561e-06	Hypothetical protein
AbA118F_1709		1.08874	0.122664	0.391228	0.452174	Ribonuclease E
AbA118F_1710		1.04898	0.0689863	0.703766	0.751335	Citronellyl-CoA synthetase
AbA118F_1711		1.23491	0.304408	0.215235	0.269177	Transcriptional regulator, LysR family
AbA118F_1712		0.743659	-0.427287	0.0285779	0.043525	Dehydrogenases with different specificities (related to short-chain alcohol dehydrogenases)
AbA118F_1713		2.20565	1.1412	2.5348e-15	1.54237e-14	Radical SAM family enzyme, coproporphyrinogen III oxidase-like protein
AbA118F_1714		0.808487	-0.306703	0.0910062	0.124077	Integral membrane protein
AbA118F_1715		1.37358	0.457944	0.00154469	0.00287789	Multidrug efflux transporter MdtK/NorM (MATE family)
AbA118F_1716		2.11892	1.08333	7.37073e-05	0.000162883	Acyl-CoA dehydrogenase
AbA118F_1717		2.14848	1.10331	1.76318e-06	4.77286e-06	Acyl-CoA dehydrogenase
AbA118F_1718		0.959394	-0.059805	0.751284	0.792736	putative ABC1 family protein
AbA118F_1719		1.3417	0.424059	0.0202239	0.0317164	LSU ribosomal protein L31p : LSU ribosomal protein L31p, zinc-independent
AbA118F_1720		1.96055	0.971258	7.1763e-08	2.25286e-07	Type III effector HopPmaJ
AbA118F_1721		1.03406	0.0483185	0.851897	0.881547	Fluoride ion transporter CrcB
AbA118F_1722		1.07822	0.108647	0.512709	0.574767	Gfa-like protein
AbA118F_1723		1.94889	0.962656	1.65897e-08	5.56871e-08	NAD(FAD)-utilizing dehydrogenases
AbA118F_1724		1.7597	0.815333	2.79193e-05	6.42253e-05	putative methyltransferase
AbA118F_1725		0.895041	-0.159974	0.292318	0.350702	DNA gyrase inhibitor YacG
AbA118F_1726		1.30366	0.382562	0.00703461	0.0118743	putative metal-binding enzyme, Ycb-like protein
AbA118F_1727		1.1187	0.161819	0.246311	0.302902	Ferrochelatase, protoheme ferro-lyase
AbA118F_1728		2.38476	1.25384	1.51212e-11	6.54819e-11	hypothetical protein
AbA118F_1729		0	-Inf	1	1	hypothetical protein
AbA118F_1730		1.38556	0.470469	0.00160543	0.00298163	Glutamate racemase
AbA118F_1731		0.696965	-0.520841	0.000388162	0.000788899	hypothetical protein
AbA118F_1732		1.50832	0.592939	1.89476e-05	4.45131e-05	Electron transfer flavoprotein-ubiquinone oxidoreductase
AbA118F_1733		1.68424	0.752102	0.000738777	0.00144408	hypothetical protein
AbA118F_1734		2.64427	1.40287	1.9449e-05	4.56302e-05	tRNA 5-methylaminomethyl-2-thiouridine synthesis sulfur carrier protein TusA
AbA118F_1735		1.50867	0.593273	2.58986e-05	5.97713e-05	Magnesium and cobalt efflux protein CorC
AbA118F_1736		1.43007	0.516085	0.000303101	0.000625654	Apolipoprotein N-acyltransferase
AbA118F_1737		1.73854	0.797877	1.27767e-07	3.90363e-07	Protein secretion chaperonin CsaA
AbA118F_1738		2.82562	1.49857	5.80833e-10	2.19316e-09	Hypothetical protein
AbA118F_1739		0.962373	-0.0553322	0.725197	0.770263	General secretion pathway protein G
AbA118F_1740		1.36354	0.447352	0.00233427	0.00421575	General secretion pathway protein F
AbA118F_1741		1.13593	0.183877	0.211689	0.265305	Helicase PriA essential for oriC/DnaA-independent DNA replication
AbA118F_1742		1.09245	0.127566	0.378749	0.439926	Inner membrane protein, KefB/KefC family
AbA118F_1743		1.71084	0.774706	3.1606e-08	1.03347e-07	33 kDa chaperonin HslO
AbA118F_1744		0.587819	-0.766556	0.000383705	0.000781712	Efflux protein, LysE family
AbA118F_1745		0.634615	-0.656047	3.24252e-06	8.44152e-06	DnaJ-class molecular chaperone CbpA
AbA118F_1746		0.6446	-0.633524	5.26509e-06	1.33247e-05	hypothetical protein
AbA118F_1747		1.4252	0.511169	0.000518768	0.0010393	Magnesium and cobalt transport protein CorA
AbA118F_1748		1.41331	0.499082	0.00028498	0.000590316	Polyribonucleotide nucleotidyltransferase
AbA118F_1749		3.68208	1.88052	1.53189e-25	1.91514e-24	SSU ribosomal protein S15p (S13e)
AbA118F_1750		3.48157	1.79974	1.74563e-27	2.49034e-26	hypothetical protein
AbA118F_1751		1.55345	0.635476	6.52736e-05	0.000145244	hypothetical protein
AbA118F_1752		1.58416	0.663718	1.10881e-05	2.68881e-05	Exodeoxyribonuclease V alpha chain
AbA118F_1753		1.72966	0.790488	2.53092e-08	8.35298e-08	Exodeoxyribonuclease V beta chain
AbA118F_1754		2.06869	1.04872	2.03645e-13	1.04118e-12	Exodeoxyribonuclease V gamma chain
AbA118F_1755		0.646414	-0.629469	9.27991e-06	2.28478e-05	hypothetical protein
AbA118F_1756		0.645696	-0.631073	1.19094e-05	2.8781e-05	UDP-galactose-lipid carrier transferase
AbA118F_1757		1.94085	0.956685	5.04017e-11	2.08807e-10	hypothetical protein
AbA118F_1758		2.07828	1.05539	4.23782e-14	2.3138e-13	2-methoxy-6-polyprenyl-1,4-benzoquinol methylase
AbA118F_1759		2.05791	1.04118	7.91616e-13	3.83662e-12	Ubiquinone biosynthesis protein UbiJ
AbA118F_1760		1.70886	0.77303	4.05622e-08	1.30701e-07	Ubiquinone biosynthesis regulatory protein kinase UbiB
AbA118F_1761		1.04053	0.0573162	0.71075	0.757648	Oxidoreductase
AbA118F_1762		3.36356	1.74999	7.78321e-34	1.8358e-32	Phosphoribosyl-AMP cyclohydrolase
AbA118F_1763		3.80835	1.92917	3.93176e-40	1.32482e-38	Putative DNA helicase
AbA118F_1764		0.914521	-0.128912	0.385993	0.447458	ATP-binding protein
AbA118F_1765		1.19386	0.255628	0.118617	0.157829	Na(+) H(+) antiporter subunit A
AbA118F_1766		1.19677	0.259151	0.11073	0.148381	Na(+) H(+) antiporter subunit C
AbA118F_1767		1.02669	0.0379974	0.819635	0.853153	Na(+) H(+) antiporter subunit D
AbA118F_1768		1.06715	0.093757	0.533014	0.593954	Na(+) H(+) antiporter subunit E
AbA118F_1769		1.19121	0.25243	0.288182	0.346583	Na(+) H(+) antiporter subunit F
AbA118F_1770		1.48981	0.575129	0.0275743	0.0421234	Na(+) H(+) antiporter subunit G
AbA118F_1771		2.40951	1.26874	6.84939e-19	5.44565e-18	Ribosome-binding factor A
AbA118F_1772		1.83726	0.877553	2.85077e-10	1.10714e-09	Translation initiation factor 2
AbA118F_1773		1.88361	0.913497	6.22725e-11	2.55e-10	Transcription termination protein NusA
AbA118F_1774		2.91386	1.54293	6.69802e-27	9.11446e-26	Bacterial ribosome SSU maturation protein RimP
AbA118F_1775		1.64754	0.720314	6.65581e-07	1.88537e-06	Protein translocase membrane subunit SecG
AbA118F_1776		2.07909	1.05595	1.02852e-13	5.39899e-13	Triosephosphate isomerase
AbA118F_1777	pilB	0.897398	-0.15618	0.285193	0.343552	Type IV fimbrial assembly, ATPase PilB
AbA118F_1778	pilC	1.1145	0.1564	0.345682	0.406185	Type IV fimbrial assembly protein
AbA118F_1779	pilD	1.20967	0.274617	0.109162	0.14659	Leader peptidase (Prepilin peptidase)
AbA118F_1780		1.40977	0.495457	0.00170585	0.00314667	Dephospho-CoA kinase
AbA118F_1781		3.25612	1.70316	1.69927e-28	2.5822e-27	Permease of the drug/metabolite transporter (DMT) superfamily
AbA118F_1782		1.96762	0.976454	2.06192e-11	8.8318e-11	23S rRNA (guanosine(2251)-2'-O)-methyltransferase
AbA118F_1783		2.44306	1.28869	1.83598e-18	1.40296e-17	hypothetical protein
AbA118F_1784		1.16496	0.220286	0.140749	0.183956	TPR repeat
AbA118F_1785		1.35405	0.437284	0.00190388	0.00348831	DNA repair protein RecN
AbA118F_1786		0.8523	-0.230566	0.104011	0.14067	UPF0301 protein YqgE
AbA118F_1787		1.34614	0.428829	0.00247544	0.00445252	Putative pre-16S rRNA nuclease Yqg
AbA118F_1788		2.39295	1.25879	1.59208e-06	4.33292e-06	Tetrapartite efflux system, membrane fusion component FusE-like
AbA118F_1789		3.00281	1.58631	7.26064e-07	2.04686e-06	Tetrapartite efflux system component, FusD-like
AbA118F_1790		3.62948	1.85976	1.19497e-05	2.88587e-05	Tetrapartite efflux system, inner membrane component FusBC-like
AbA118F_1791		2.07216	1.05114	4.81181e-06	1.22149e-05	Transcriptional regulator, IclR family
AbA118F_1792		1.14075	0.189989	0.237693	0.294041	Alkylated DNA repair protein
AbA118F_1793		1.23216	0.301187	0.0534965	0.0771274	ADA regulatory protein
AbA118F_1794		1.74296	0.801536	1.418e-08	4.78186e-08	CDP-diacylglycerol--glycerol-3-phosphate 3-phosphatidyltransferase
AbA118F_1795		2.91661	1.54429	1.67576e-12	7.88856e-12	TesB-like acyl-CoA thioesterase 1
AbA118F_1796		8.1243	3.02224	1.10704e-74	1.95835e-72	Excinuclease ABC subunit C
AbA118F_1797		2.88538	1.52876	6.99244e-13	3.41231e-12	hypothetical protein
AbA118F_1798		1.6012	0.679149	1.46466e-06	3.99843e-06	Fe(2+)/alpha-ketoglutarate-dependent dioxygenase LpxO
AbA118F_1799		2.17267	1.11947	1.02761e-15	6.43485e-15	Enoyl-CoA hydratase
AbA118F_1800		1.92161	0.942315	1.37528e-11	5.98494e-11	3-ketoacyl-CoA thiolase
AbA118F_1801		1.49523	0.58037	3.48458e-05	7.92827e-05	hypothetical protein
AbA118F_1802		0.521264	-0.939913	1.44178e-09	5.25879e-09	hypothetical protein
AbA118F_1803		2.06526	1.04633	1.12762e-07	3.46915e-07	Transcriptional regulator, MerR family
AbA118F_1804		0.453825	-1.13979	7.32388e-13	3.55932e-12	hypothetical protein
AbA118F_1805		3.01422	1.59178	1.05896e-28	1.64714e-27	2-hydroxychromene-2-carboxylate isomerase/DsbA-like thioredoxin domain
AbA118F_1806		0.74624	-0.422289	0.00267294	0.00479313	hypothetical protein
AbA118F_1807		1.40751	0.493147	0.153315	0.198618	hypothetical protein
AbA118F_1808		1.72622	0.787619	2.29278e-08	7.59536e-08	Chaperone protein HtpG
AbA118F_1809		1.04625	0.0652309	0.760559	0.800612	hypothetical protein
AbA118F_1810		1.27863	0.354598	0.00781132	0.0130474	Outer membrane protein W precursor
AbA118F_1811		2.24832	1.16885	8.73246e-16	5.47792e-15	Histidine permease YuiF
AbA118F_1812		1.55053	0.632763	1.46034e-05	3.48088e-05	Putative oxidoreductase
AbA118F_1813		1.24411	0.315116	0.0480027	0.0700344	hypothetical protein
AbA118F_1814		1.29377	0.371581	0.0211972	0.033096	hypothetical protein
AbA118F_1815		1.83043	0.872182	2.80826e-07	8.25217e-07	Glycine-rich cell wall structural protein precursor
AbA118F_1816		2.14045	1.09792	4.82869e-15	2.86163e-14	DNA-directed RNA polymerase beta' subunit
AbA118F_1817		2.27934	1.18861	2.27984e-17	1.61e-16	DNA-directed RNA polymerase beta subunit
AbA118F_1818		1.88916	0.917748	5.85481e-11	2.40027e-10	LSU ribosomal protein L7p/L12p (P1/P2)
AbA118F_1819		1.91905	0.940389	1.84436e-11	7.95773e-11	LSU ribosomal protein L10p (P0)
AbA118F_1820		2.44556	1.29017	4.70065e-20	4.08622e-19	LSU ribosomal protein L1p (L10Ae)
AbA118F_1821		2.50471	1.32464	5.03287e-21	4.71066e-20	LSU ribosomal protein L11p (L12e)
AbA118F_1822		3.04305	1.60552	9.81391e-30	1.635e-28	Transcription antitermination protein NusG
AbA118F_1823		2.81718	1.49425	1.02087e-25	1.29456e-24	Protein translocase subunit SecE
AbA118F_1824		3.14092	1.65119	6.55538e-13	3.21677e-12	tRNA-Lys
AbA118F_1825		22.348	4.48207	0.0148392	0.0237776	tRNA-Lys
AbA118F_1826		6.17531	2.62651	4.43343e-51	2.52991e-49	tRNA-Met
AbA118F_1827		2.81244	1.49182	1.22438e-10	4.89476e-10	tRNA-Met
AbA118F_1828		1.21898	0.285677	0.273286	0.332082	tRNA-Leu
AbA118F_1829		2.12774	1.08932	3.76718e-08	1.22054e-07	tRNA-Trp
AbA118F_1830		2.12415	1.08689	4.62541e-06	1.17901e-05	Acetyltransferase, GNAT family
AbA118F_1831		1.40854	0.494205	0.000567324	0.00112655	Cysteine synthase
AbA118F_1832		2.71571	1.44133	6.13442e-13	3.01439e-12	Lytic transglycosylase
AbA118F_1833		1.58908	0.668196	0.0388292	0.0575042	Tryptophan repressor binding protein
AbA118F_1834		2.05979	1.0425	0.0174603	0.027652	Hypothetical protein
AbA118F_1835		2.20908	1.14344	1.8283e-09	6.56704e-09	Transcriptional regulator, MerR family
AbA118F_1836		2.34333	1.22856	8.93041e-05	0.000195761	Glycerophosphoryl diester phosphodiesterase
AbA118F_1837		2.82081	1.49611	1.05763e-16	7.03367e-16	UPF0313 [4Fe-4S] protein YgiQ
AbA118F_1838		0.752314	-0.410592	0.051743	0.0748739	hypothetical protein
AbA118F_1839		2.15883	1.11025	4.5024e-08	1.44813e-07	RidA/YER057c/UK114 superfamily, group 2, YoaB-like protein
AbA118F_1840		1.98105	0.986268	0.0436092	0.0641535	hypothetical protein
AbA118F_1841		2.61408	1.3863	1.73982e-17	1.25111e-16	DNA polymerase IV
AbA118F_1842		2.35074	1.23311	7.28938e-15	4.25575e-14	Lyzozyme M1 (1,4-beta-N-acetylmuramidase)
AbA118F_1843		1.83154	0.873053	2.30618e-09	8.23335e-09	putative MFS-type transporter
AbA118F_1844		1.98392	0.988357	3.63893e-12	1.67202e-11	Lysine decarboxylase family
AbA118F_1845		3.93951	1.97801	1.94142e-20	1.73892e-19	hypothetical protein
AbA118F_1846		3.04082	1.60446	9.84325e-30	1.635e-28	UPF0053 inner membrane protein YoaE
AbA118F_1847		2.557	1.35445	9.15941e-14	4.85847e-13	UPF0225 protein YchJ
AbA118F_1848		2.7888	1.47965	5.02952e-20	4.36138e-19	UPF0126 inner membrane protein YicG
AbA118F_1849		1.64025	0.713916	8.30663e-07	2.32507e-06	Niacin transporter NiaP
AbA118F_1850		6.28136	2.65108	3.01551e-72	4.63863e-70	Topoisomerase IV subunit A
AbA118F_1851		2.25396	1.17246	5.91137e-17	4.04535e-16	Long-chain-fatty-acid--CoA ligase
AbA118F_1852		2.76214	1.46579	4.61771e-19	3.73001e-18	hypothetical protein
AbA118F_1853		2.18683	1.12884	4.87845e-14	2.64723e-13	hypothetical protein
AbA118F_1854		1.58344	0.663063	1.82852e-06	4.91962e-06	Inorganic pyrophosphatase
AbA118F_1855		1.00486	0.00700031	0.985469	0.992765	Outer membrane low permeability porin, OprD family
AbA118F_1856		3.4668	1.7936	1.44841e-11	6.27998e-11	hypothetical protein
AbA118F_1857		1.21973	0.286561	0.22204	0.276904	Dihydrodipicolinate synthase family
AbA118F_1858		0.802987	-0.316552	0.22744	0.282444	Ribulose-5-phosphate 4-epimerase
AbA118F_1859		1.50889	0.59349	0.000536035	0.00107146	Transcriptional regulator, GntR family domain
AbA118F_1860		2.13753	1.09594	1.52574e-13	7.92669e-13	MG(2+) CHELATASE FAMILY PROTEIN
AbA118F_1861		2.17556	1.12139	8.26485e-11	3.35333e-10	hypothetical protein
AbA118F_1862		1.35472	0.43799	0.00181941	0.00334393	Nitrogen regulatory protein P-II, GlnK
AbA118F_1863		1.59807	0.676333	2.45317e-06	6.46263e-06	Ammonium transporter
AbA118F_1864		2.21618	1.14808	8.71375e-16	5.47589e-15	Ribonucleotide reductase transcriptional regulator NrdR
AbA118F_1865		2.40202	1.26425	6.00932e-19	4.79932e-18	Diaminohydroxyphosphoribosylaminopyrimidine deaminase
AbA118F_1866		2.59232	1.37424	3.30341e-22	3.38767e-21	DNA modification methylase (Adenine-specific methyltransferase)
AbA118F_1867		2.43128	1.28172	1.84609e-19	1.52962e-18	Riboflavin synthase eubacterial/eukaryotic
AbA118F_1868		3.16134	1.66054	1.74105e-20	1.56341e-19	Hypothetical protein
AbA118F_1869		1.60597	0.683446	1.86144e-06	4.99678e-06	hypothetical protein
AbA118F_1870		1.4196	0.505485	0.0012895	0.0024345	DNA polymerase III chi subunit
AbA118F_1871		1.16776	0.223741	0.108171	0.145677	Cytosol aminopeptidase PepA
AbA118F_1872		1.70688	0.771359	5.4904e-08	1.74372e-07	Lipopolysaccharide export system permease protein LptF
AbA118F_1873		1.78069	0.832438	5.12878e-09	1.78073e-08	Lipopolysaccharide export system permease protein LptG
AbA118F_1874		2.31709	1.21231	7.33625e-18	5.40743e-17	2,3-bisphosphoglycerate-independent phosphoglycerate mutase
AbA118F_1875	pilS	2.41172	1.27006	3.86638e-18	2.9043e-17	Carboxyl-terminal protease
AbA118F_1876	pilR	1.99338	0.99522	4.80213e-09	1.67224e-08	PilR
AbA118F_1877		1.55635	0.638165	4.80747e-05	0.000108061	Sensor protein
AbA118F_1878	gacA	0.87552	-0.191788	0.163042	0.209761	BarA-associated response regulator UvrY
AbA118F_1879		1.031	0.0440406	0.744847	0.787824	D-alanyl-D-alanine carboxypeptidase
AbA118F_1880		2.49981	1.32182	5.93689e-21	5.52755e-20	Threonine synthase
AbA118F_1881		2.60223	1.37975	1.41293e-22	1.50118e-21	Homoserine dehydrogenase
AbA118F_1882		1.79528	0.844206	3.50114e-09	1.23009e-08	Thiol:disulfide interchange protein DsbC
AbA118F_1883		1.10955	0.149976	0.356187	0.416595	Site-specific tyrosine recombinase XerD
AbA118F_1884		2.21802	1.14927	2.88917e-14	1.59219e-13	Ferrous iron transport protein
AbA118F_1885	feoB	2.36919	1.24439	8.52343e-19	6.67166e-18	Ferrous iron transport protein B
AbA118F_1886		1.17335	0.230637	0.0969553	0.131782	hypothetical protein
AbA118F_1887		2.63646	1.3986	1.33399e-12	6.3097e-12	UDP-N-acetylmuramoylalanine--D-glutamate ligase
AbA118F_1888		1.96939	0.977748	5.40935e-12	2.44735e-11	Cell division protein FtsW
AbA118F_1889		3.16346	1.6615	7.37e-25	8.839e-24	Glutamyl-Q tRNA(Asp) synthetase
AbA118F_1890		3.83755	1.94019	6.88628e-42	2.7686e-40	RNA polymerase-binding transcription factor DksA
AbA118F_1891		1.42457	0.510526	0.00065696	0.00129057	3',5'-cyclic-nucleotide phosphodiesterase
AbA118F_1892		1.22957	0.298151	0.0336975	0.0504535	ADP-ribose pyrophosphatase
AbA118F_1893		1.86594	0.899903	1.70178e-09	6.14378e-09	Phosphomethylpyrimidine synthase ThiC
AbA118F_1894		1.13399	0.181403	0.245351	0.301959	hypothetical protein
AbA118F_1895		0.512249	-0.965083	2.50826e-06	6.59303e-06	Transcriptional regulator, AcrR family
AbA118F_1896		0.651633	-0.617869	0.000620989	0.00122467	Permease of the drug/metabolite transporter (DMT) superfamily
AbA118F_1897		1.18539	0.24536	0.109176	0.14659	Outer membrane channel TolC (OpmH)
AbA118F_1898		1.7936	0.842855	1.02806e-08	3.50076e-08	Phosphate transport system regulatory protein PhoU
AbA118F_1899		2.01418	1.01019	2.20309e-10	8.6318e-10	Fe(2+)-trafficking protein YggX-like
AbA118F_1900		1.68209	0.750259	7.39306e-08	2.31885e-07	Argininosuccinate lyase
AbA118F_1901		1.79555	0.844425	4.16923e-07	1.20611e-06	Alginate biosynthesis protein AlgZ/FimS
AbA118F_1902		1	-1.57373e-07	0.978069	0.985872	Positive alginate biosynthesis regulatory protein
AbA118F_1903		1.50871	0.593318	3.20071e-05	7.29646e-05	Porphobilinogen deaminase
AbA118F_1904		1.73809	0.797506	1.1367e-06	3.14684e-06	Uroporphyrinogen-III synthase
AbA118F_1905		1.29125	0.368772	0.0154877	0.0247719	hypothetical protein
AbA118F_1906		1.43245	0.518482	0.00042559	0.000861405	hypothetical protein
AbA118F_1907		1.2054	0.269517	0.143989	0.187705	putative 4-hydroxybenzoyl-CoA thioesterase
AbA118F_1908	h-ns	0.501347	-0.996119	8.0275e-07	2.24872e-06	Putative DNA-binding protein
AbA118F_1909		1.74894	0.806477	1.96315e-06	5.25388e-06	putative general secretion pathway protein
AbA118F_1910		1.38976	0.474836	0.0010945	0.00208302	General secretion pathway protein C
AbA118F_1911		1.46887	0.554705	9.07447e-05	0.000198795	General secretion pathway protein D
AbA118F_1912		1.49186	0.577112	3.572e-05	8.11672e-05	Serine phosphatase RsbU, regulator of sigma subunit
AbA118F_1913		1.94728	0.961459	4.19595e-11	1.7465e-10	Phosphoglycolate phosphatase
AbA118F_1914		1.98115	0.986337	4.71196e-12	2.14004e-11	Anthranilate synthase, aminase component
AbA118F_1915		1.80401	0.85121	0.706295	0.75358	5S ribosomal RNA
AbA118F_1916		5.04156	2.33387	2.33385e-22	2.43574e-21	tRNA-Thr
AbA118F_1917		5.92933	2.56787	1.34259e-14	7.64909e-14	tRNA-Tyr
AbA118F_1918		7.86662	2.97574	3.26487e-07	9.50707e-07	tRNA-Gly
AbA118F_1919		4.28725	2.10005	5.37338e-23	5.88577e-22	tRNA-Thr
AbA118F_1920		0.777404	-0.363264	0.0121735	0.0197749	Na+/H+ antiporter, NhaP family
AbA118F_1921		0.646778	-0.628657	8.42484e-06	2.08587e-05	YpfJ protein, zinc metalloprotease superfamily
AbA118F_1922		0.724564	-0.464815	0.00107971	0.00205932	Inner membrane protein YedI
AbA118F_1923		1.03833	0.054261	0.657084	0.709635	Tryptophanyl-tRNA synthetase
AbA118F_1924		0.625241	-0.677516	8.93915e-07	2.49422e-06	Succinyl-CoA ligase [ADP-forming] alpha chain
AbA118F_1925		0.594462	-0.750344	6.51021e-08	2.05286e-07	Succinyl-CoA ligase [ADP-forming] beta chain
AbA118F_1926		0.790677	-0.338841	0.012715	0.0205884	Dihydrolipoamide dehydrogenase of 2-oxoglutarate dehydrogenase
AbA118F_1927		0.753983	-0.407396	0.00287333	0.00512909	Dihydrolipoamide succinyltransferase component (E2) of 2-oxoglutarate dehydrogenase complex
AbA118F_1928		0.695273	-0.524348	0.000137436	0.000295592	2-oxoglutarate dehydrogenase E1 component
AbA118F_1929		0.857025	-0.222591	0.152381	0.197699	hypothetical protein
AbA118F_1930		0.967046	-0.0483433	0.685605	0.735275	Succinate dehydrogenase iron-sulfur protein
AbA118F_1931		0.854625	-0.226637	0.0865523	0.118461	Succinate dehydrogenase flavoprotein subunit
AbA118F_1932		0.897251	-0.156417	0.252452	0.309485	Succinate dehydrogenase hydrophobic membrane anchor protein
AbA118F_1933		1.13143	0.178145	0.216784	0.270826	Succinate dehydrogenase cytochrome b-556 subunit
AbA118F_1934		1.28046	0.356664	0.0655166	0.0923129	Citrate synthase (si)
AbA118F_1935		0.994498	-0.00796022	0.940063	0.956005	hypothetical protein
AbA118F_1936		0.977067	-0.03347	0.83116	0.864133	Rhodanese domain protein UPF0176, cyanobacterial/alphaproteobacterial subgroup
AbA118F_1937		0.770242	-0.376617	0.00885083	0.0146465	hypothetical protein
AbA118F_1938		0.793741	-0.333259	0.0427571	0.0630836	Hypothetical protein
AbA118F_1939		0.981954	-0.0262726	0.941484	0.957175	hypothetical protein
AbA118F_1940		1.04274	0.0603845	0.653244	0.706566	RNA polymerase sigma factor RpoD
AbA118F_1941		1.31973	0.400242	0.00934946	0.0154428	putative lipoate regulatory protein YbeD
AbA118F_1942		1.22911	0.297615	0.0455382	0.0666312	Octanoate-[acyl-carrier-protein]-protein-N- octanoyltransferase
AbA118F_1943		2.00646	1.00465	1.95233e-12	9.07665e-12	hypothetical protein
AbA118F_1944		1.32939	0.410767	0.00291021	0.00518967	Alcohol dehydrogenase
AbA118F_1945		0.931483	-0.102398	0.469839	0.531933	putative amino acid permease, GabP family
AbA118F_1946		0.883534	-0.178643	0.278698	0.336788	Multimeric flavodoxin WrbA
AbA118F_1947		1.16555	0.221013	0.276753	0.335326	Transcriptional regulator, HxlR family
AbA118F_1948		1.39144	0.476579	0.00329776	0.0058425	tRNA (cytidine(34)-2'-O)-methyltransferase
AbA118F_1949		1.56311	0.644416	9.87167e-06	2.4187e-05	Precorrin-2 oxidase : Sirohydrochlorin ferrochelatase activity of CysG
AbA118F_1950		1.06507	0.0909521	0.537273	0.59757	Seryl-tRNA synthetase
AbA118F_1951		0.518558	-0.947422	8.02315e-11	3.259e-10	Chromosome segregation ATPases
AbA118F_1952		1.01881	0.0268842	0.831665	0.86415	Outer membrane lipoprotein carrier protein LolA
AbA118F_1953		1.88086	0.911394	9.53036e-11	3.84037e-10	LSU ribosomal protein L27p
AbA118F_1954		1.93049	0.948965	1.01081e-11	4.43704e-11	LSU ribosomal protein L21p
AbA118F_1955		0.787974	-0.34378	0.0198014	0.0310813	Nonaprenyl diphosphate synthase (geranyl-diphosphate specific)
AbA118F_1956		0.773799	-0.369969	0.0210617	0.0329136	putative site-specific recombinase
AbA118F_1957		1.81264	0.858094	7.613e-07	2.14108e-06	Membrane-associated phospholipid phosphatase
AbA118F_1958	adeI	0.620673	-0.688094	6.32405e-07	1.79283e-06	RND efflux system, membrane fusion protein
AbA118F_1959	adeJ	0.55996	-0.836604	1.38707e-09	5.0697e-09	RND efflux system, inner membrane transporter
AbA118F_1960	adeK	0.710817	-0.49245	0.000334312	0.000686779	Efflux transport system, outer membrane factor (OMF) lipoprotein
AbA118F_1961		0.696489	-0.521827	0.00108238	0.00206328	UPF0145 protein
AbA118F_1962		0.801721	-0.318827	0.0453929	0.0664735	hypothetical protein
AbA118F_1963		1.16119	0.215604	0.137699	0.180504	hypothetical protein
AbA118F_1964		1.17805	0.236403	0.106448	0.143745	Oxidoreductase, short-chain dehydrogenase/reductase family
AbA118F_1965		0.916536	-0.125737	0.403424	0.463715	hypothetical protein
AbA118F_1966		1.25261	0.324935	0.0188463	0.0297319	Valyl-tRNA synthetase
AbA118F_1967		0.576875	-0.79367	3.01487e-05	6.89504e-05	hypothetical protein
AbA118F_1968		0.846184	-0.240956	0.201525	0.253735	hypothetical protein
AbA118F_1969		1.47515	0.560863	0.00320145	0.00568326	DnaJ domain protein
AbA118F_1970		1.90455	0.929448	1.78189e-06	4.81492e-06	Auxin efflux carrier family protein
AbA118F_1971		1.21964	0.286461	0.120425	0.159753	LysR family transcriptional regulator
AbA118F_1972		4.93752	2.30379	1.06823e-06	2.96192e-06	Ammonium transporter
AbA118F_1973		1.22201	0.289262	0.425828	0.487251	putative membrane protein
AbA118F_1974	pmrB	1.08542	0.118252	0.436514	0.49835	PmrB
AbA118F_1975	pmrA	0.889883	-0.168312	0.280942	0.339008	Two-component transcriptional regulatory protein (PmrA)
AbA118F_1976		1.21882	0.285491	0.0987609	0.13403	Phosphoethanolamine transferase EptA
AbA118F_1977		0.542823	-0.881446	1.96326e-10	7.72638e-10	DcaP
AbA118F_1978		0.554247	-0.8514	9.79597e-05	0.000213544	AmpG permease
AbA118F_1979		1.06253	0.0875099	0.584954	0.643522	1-acyl-sn-glycerol-3-phosphate acyltransferase
AbA118F_1980		1.80987	0.855883	4.68619e-09	1.63508e-08	Bacterial patatin-like phospholipase domain containing protein
AbA118F_1981		0.755567	-0.404368	0.00500023	0.00863388	Putative activity regulator of membrane protease YbbK
AbA118F_1982		0.635716	-0.653545	3.80065e-06	9.80081e-06	Protein QmcA
AbA118F_1983		1.53532	0.618535	0.0102565	0.016831	hypothetical protein
AbA118F_1984		2.13334	1.09311	2.78518e-13	1.40771e-12	(2E,6E)-farnesyl diphosphate synthase
AbA118F_1985		1.17392	0.231329	0.214309	0.268303	2-methylaconitate isomerase
AbA118F_1986		0.823837	-0.279569	0.810129	0.845248	hypothetical protein
AbA118F_1987		0.838483	-0.254146	0.138639	0.181601	Aromatic amino acid transport protein AroP
AbA118F_1988		1.13388	0.18127	0.462792	0.525636	hypothetical protein
AbA118F_1989		0.57771	-0.791582	1.99703e-07	5.96243e-07	hypothetical protein
AbA118F_1990		0.255316	-1.96965	4.2945e-23	4.73331e-22	hypothetical protein
AbA118F_1991		0.2811	-1.83084	2.33171e-36	6.39502e-35	hypothetical protein
AbA118F_1992		0.703484	-0.50741	0.000679529	0.00133269	D-lactate dehydratase
AbA118F_1993		0.915695	-0.127061	0.3557	0.416297	Quinone oxidoreductase
AbA118F_1994		1.13647	0.184556	0.251889	0.309111	Transcriptional regulator, AraC family
AbA118F_1995		1.09515	0.131134	0.341462	0.401627	Undecaprenyl-diphosphatase
AbA118F_1996		0.907721	-0.139679	0.37972	0.440805	Phenylacetic acid degradation operon negative regulatory protein paaX
AbA118F_1997		1.65982	0.731029	1.7828e-06	4.81492e-06	Fatty acid desaturase
AbA118F_1998		1.3339	0.415656	0.0144967	0.0232604	Transcriptional regulator, AraC family
AbA118F_1999		1.7506	0.807849	2.15565e-06	5.73004e-06	NAD(P)H oxidoreductase YrkL : Putative NADPH-quinone reductase : Flavodoxin 2
[truncated: 1,541 more rows]
